# Supplementary material for: Low level genome mistranslations deregulate the transcriptome and translatome and generate proteotoxic stress in yeast
Source: BMC Biol. 2012 Jun 20;10:55. doi: 10.1186/1741-7007-10-55 (PMC3391182; doi:10.1186/1741-7007-10-55)
Supplement: Additional file 7 — Table S3. Series of tables representing gene expression response to mistranslation obtained in this study and all the others datasets discussed and compared along the publication. [file 1741-7007-10-55-S7.XLS]

## Sheet: ST I
MISTRANSLATION DATASET
Original row	ORF	Name	Process	Function	Component	Description	T0 - mistr	T40 - mistr	T60 - mistr	T90 - mistr	T120 - mistr	T180 - mistr	AVERAGE M value	AVERAGE FOLD
2555	YBR072W	HSP26	response to stress*	unfolded protein binding	cytoplasm*	Small heat shock protein with chaperone activity that is regulated by a heat induced transition from an inactive oligomeric (24-mer) complex to an active dimer; induced by heat, upon entry into stationary phase, and during sporulation	0	1.03561	2.30475	3.08203	4.25511	5.01798	3.1391	8.80971
2427	YDR171W	HSP42	response to stress*	unfolded protein binding	cytoplasm*	Small cytosolic stress-induced chaperone that forms barrel-shaped oligomers and suppresses the aggregation of non-native proteins; oligomer dissociation is not required for function; involved in cytoskeleton reorganization after heat shock	0	1.93794	2.25446	2.49082	2.65225	3.0546	2.47801	5.5713
846	YFL014W	HSP12	response to oxidative stress*	molecular_function	cytoplasm*	Plasma membrane localized protein that protects membranes from desiccation; induced by heat shock, oxidative stress, osmostress, stationary phase entry, glucose depletion, oleate and alcohol; regulated by the HOG and Ras-Pka pathways	0	0.895456	1.99363	2.36482	3.1247	3.06889	2.2895	4.88886
2354	YGR142W	BTN2	retrograde transport, endosome to Golgi*	protein binding	cytosol*	v-SNARE binding protein that facilitates specific protein retrieval from a late endosome to the Golgi; modulates arginine uptake, possible role in mediating pH homeostasis between the vacuole and plasma membrane H(+)-ATPase	0	2.32846	2.27101	2.36767	2.02908	1.87858	2.17496	4.51573
836	YER103W	SSA4	response to stress*	ATPase activity*	cytoplasm*	Heat shock protein that is highly induced upon stress; plays a role in SRP-dependent cotranslational protein-membrane targeting and translocation; member of the HSP70 family; cytoplasmic protein that concentrates in nuclei upon starvation	0	1.16433	2.17012	0.491112	2.98642	3.76556	2.11551	4.33343
2498	YLR109W	AHP1	response to oxidative stress*	thioredoxin peroxidase activity	cytoplasm	Thiol-specific peroxiredoxin, reduces hydroperoxides to protect against oxidative damage; function in vivo requires covalent conjugation to Urm1p	0	1.00073	1.78533	1.98459	2.41913	3.21989	2.08194	4.23375
2535	YMR169C	ALD3	response to stress*	3-chloroallyl aldehyde dehydrogenase activity	cytoplasm	Cytoplasmic aldehyde dehydrogenase, involved in beta-alanine synthesis; uses NAD+ as the preferred coenzyme; very similar to Ald2p; expression is induced by stress and repressed by glucose	0	-0.0944687	1.30232	2.0385	3.19913	3.79538	2.04817	4.13582
2554	YDL204W	RTN2	biological_process	molecular_function	endoplasmic reticulum	Protein of unknown function; has similarity to mammalian reticulon proteins; member of the RTNLA (reticulon-like A) subfamily	0	0.387752	1.45059	2.12	2.86755	2.91904	1.94899	3.86104
2551	YNL160W	YGP1	response to stress*	molecular_function	chitin- and beta-glucan-containing cell wall	Cell wall-related secretory glycoprotein; induced by nutrient deprivation-associated growth arrest and upon entry into stationary phase; may be involved in adaptation prior to stationary phase entry; has similarity to Sps100p	0	0.662635	1.30666	1.83618	2.41746	3.50741	1.94607	3.85323
2499	YIL136W	OM45	biological_process	molecular_function	mitochondrion*	Protein of unknown function, major constituent of the mitochondrial outer membrane; located on the outer (cytosolic) face of the outer membrane	0	0.994255	1.60259	1.97558	2.24348	2.68533	1.90025	3.73277
2537	YLR178C	TFS1	regulation of proteolysis	lipid binding*	cytoplasm*	Carboxypeptidase Y inhibitor, function requires acetylation by the NatB N-terminal acetyltransferase; phosphatidylethanolamine-binding protein involved in protein kinase A signaling pathway	0	0.365526	1.28177	1.87801	2.54801	3.17624	1.84991	3.60478
850	YLL026W	HSP104	telomere maintenance*	chaperone binding*	cytoplasm*	Heat shock protein that cooperates with Ydj1p (Hsp40) and Ssa1p (Hsp70) to refold and reactivate previously denatured, aggregated proteins; responsive to stresses including: heat, ethanol, and sodium arsenite; involved in [PSI+] propagation	0	1.43427	1.6013	1.6323	1.97623	2.41124	1.81107	3.50901
2561	YHR087W	YHR087W	RNA metabolic process	molecular_function	cytoplasm*	Hypothetical ORF	0	0.896747	1.2566	1.7779	2.60404	2.49244	1.80555	3.49562
3522	YPL171C	OYE3	response to toxin	NADPH dehydrogenase activity	cellular_component	Widely conserved NADPH oxidoreductase containing flavin mononucleotide (FMN), homologous to Oye2p with slight differences in ligand binding and catalytic properties; may be involved in sterol metabolism	0	0.175012	0.915286	1.27477	1.218	5.39627	1.79587	3.47224
2562	YGR008C	STF2	ATP synthesis coupled proton transport*	molecular_function	mitochondrial proton-transporting ATP synthase complex	Protein involved in regulation of the mitochondrial F1F0-ATP synthase; Stf1p and Stf2p act as stabilizing factors that enhance inhibitory action of the Inh1p protein	0	0.894593	1.27168	1.75852	2.41576	2.57415	1.78294	3.44127
2157	YNL134C	YNL134C	biological_process	alcohol dehydrogenase (NADP+) activity	cytoplasm*		0	0.962308	1.46794	1.76215	1.66585	3.04776	1.7812	3.43713
2330	YML100W	TSL1	response to stress*	enzyme regulator activity*	alpha,alpha-trehalose-phosphate synthase complex (UDP-forming)	Large subunit of trehalose 6-phosphate synthase (Tps1p)/phosphatase (Tps2p) complex, which converts uridine-5'-diphosphoglucose and glucose 6-phosphate to trehalose, homologous to Tps3p and may share function	0	1.28325	1.59816	1.73526	2.19771	2.02619	1.76811	3.40608
3583	YOR388C	FDH1	formate catabolic process*	formate dehydrogenase activity	cytosol	NAD(+)-dependent formate dehydrogenase, may protect cells from exogenous formate	0	0.590144	0.631415	1.16863	3.00721	3.36358	1.7522	3.36871
3584	YPL275W	FDH2	formate catabolic process	formate dehydrogenase activity	cellular_component	NAD(+)-dependent formate dehydrogenase, may protect cells from exogenous formate; YPL275W and YPL276W comprise a continuous open reading frame in some S. cerevisiae strains but not in the genomic reference strain S288C	0	0.154678	0.59598	1.14577	3.1387	3.53447	1.71392	3.2805
2534	YGR088W	CTT1	response to stress*	catalase activity	cytoplasm	Cytosolic catalase T, has a role in protection from oxidative damage by hydrogen peroxide	0	-0.0472167	1.12524	1.65567	2.66103	3.06081	1.69111	3.22904
2531	YDR070C	FMP16	biological_process	molecular_function	mitochondrion	Putative protein of unknown function; the authentic, non-tagged protein is detected in highly purified mitochondria in high-throughput studies	0	-0.451106	0.841807	1.52627	2.83752	3.63761	1.67842	3.20077
2521	YBR054W	YRO2	biological_process	molecular_function	mitochondrion*	Putative protein of unknown function; the authentic, non-tagged protein is detected in highly purified mitochondria in high-throughput studies; transcriptionally regulated by Haa1p	0	1.04582	0.845069	1.14666	1.89333	3.3962	1.66541	3.17205
3599	YDR533C	HSP31	biological_process	unfolded protein binding*	soluble fraction	Possible chaperone and cysteine protease with similarity to E. coli Hsp31 and S. cerevisiae Hsp32p, Hsp33p, and Sno4p; member of the DJ-1/ThiJ/PfpI superfamily, which includes human DJ-1 involved in Parkinson's disease; exists as a dimer	0	-0.197108	0.98621	1.52862	2.1252	3.82902	1.65439	3.1479
2331	YDR258C	HSP78	response to stress*	ATPase activity*	mitochondrion*	Oligomeric mitochondrial matrix chaperone that cooperates with Ssc1p in mitochondrial thermotolerance after heat shock; prevents the aggregation of misfolded matrix proteins; component of the mitochondrial proteolysis system	0	1.34651	1.38958	1.43566	1.94969	1.99769	1.62382	3.08191
2538	YOR173W	DCS2	deadenylation-dependent decapping	m7G(5')pppN diphosphatase activity	cytoplasm*	Non-essential, stress induced regulatory protein containing a HIT (histidine triad) motif; modulates m7G-oligoribonucleotide metabolism; inhibits Dcs1p; regulated by Msn2p, Msn4p, and the Ras-cAMP-cAPK signaling pathway, similar to Dcs1p.	0	0.368966	1.10442	1.55061	2.14053	2.72819	1.57854	2.98668
3517	YCR021C	HSP30	response to stress	molecular_function	plasma membrane	Hydrophobic plasma membrane localized, stress-responsive protein that negatively regulates the H(+)-ATPase Pma1p; induced by heat shock, ethanol treatment, weak organic acid, glucose limitation, and entry into stationary phase	0	0.317664	0.52284	1.21579	1.75263	4.06612	1.57501	2.97938
3579	YMR175W	SIP18	response to osmotic stress*	phospholipid binding	soluble fraction	Protein of unknown function whose expression is induced by osmotic stress	0	-0.384903	0.281383	1.22384	2.62045	3.77701	1.50356	2.83541
2355	YLL024C	SSA2	response to stress*	ATPase activity*	cytoplasm*	ATP binding protein involved in protein folding and vacuolar import of proteins; member of heat shock protein 70 (HSP70) family; associated with the chaperonin-containing T-complex; present in the cytoplasm, vacuolar membrane and cell wall	0	1.4932	1.62234	1.55373	1.44783	1.31127	1.48567	2.80048
3594	YMR090W	YMR090W	biological_process	molecular_function	cytoplasm	Hypothetical ORF	0	0.00418905	0.555416	1.07264	1.91458	3.732	1.45576	2.74302
2350	YAL005C	SSA1	translation*	ATPase activity*	cytoplasm*	ATPase involved in protein folding and nuclear localization signal (NLS)-directed nuclear transport; member of heat shock protein 70 (HSP70) family; forms a chaperone complex with Ydj1p; localized to the nucleus, cytoplasm, and cell wall	0	1.39279	1.58889	1.35776	1.56114	1.2937	1.43886	2.71106
2337	YLR216C	CPR6	protein folding	unfolded protein binding*	cytoplasm	Peptidyl-prolyl cis-trans isomerase (cyclophilin), catalyzes the cis-trans isomerization of peptide bonds N-terminal to proline residues; binds to Hsp82p and contributes to chaperone activity	0	1.24295	1.41726	1.36885	1.49643	1.57225	1.41955	2.67502
3572	YGR256W	GND2	pentose-phosphate shunt, oxidative branch	phosphogluconate dehydrogenase (decarboxylating) activity	cytosol	6-phosphogluconate dehydrogenase (decarboxylating), catalyzes an NADPH regenerating reaction in the pentose phosphate pathway; required for growth on D-glucono-delta-lactone	0	-0.0821745	-0.0322322	0.986188	2.52329	3.64262	1.40754	2.65284
2548	YDL124W	YDL124W	metabolic process	aldo-keto reductase activity*	cytoplasm*	Hypothetical ORF	0	0.72711	1.02442	1.25623	1.68406	2.23326	1.38502	2.61175
2329	YGL037C	PNC1	chromatin silencing at telomere*	nicotinamidase activity	cytoplasm*	Nicotinamidase that converts nicotinamide to nicotinic acid as part of the NAD(+) salvage pathway, required for life span extension by calorie restriction; PNC1 expression responds to all known stimuli that extend replicative life span	0	0.999282	1.12107	1.277	1.71485	1.67079	1.3566	2.56081
6124	YHR053C	CUP1-1	response to copper ion	copper ion binding	cytosol	Metallothionein, binds copper and mediates resistance to high concentrations of copper and cadmium; locus is variably amplified in different strains, with two copies, CUP1-1 and CUP1-2, in the genomic sequence reference strain S288C	0	1.81013	1.5376	1.36204	0.877316	1.07746	1.33291	2.5191
2352	YMR186W	HSC82	telomere maintenance*	unfolded protein binding*	cytoplasm*	Cytoplasmic chaperone of the Hsp90 family, redundant in function and nearly identical with Hsp82p, and together they are essential; expressed constitutively at 10-fold higher basal levels that HSP82 and induced 2-3 fold by heat shock	0	1.41659	1.50912	1.37168	1.3004	0.985441	1.31665	2.49086
2539	YGR248W	SOL4	pentose-phosphate shunt, oxidative branch	6-phosphogluconolactonase activity	cytoplasm*	6-phosphogluconolactonase with similarity to Sol3p	0	0.0958109	0.672515	1.30196	1.86713	2.56688	1.30086	2.46376
2556	YHR104W	GRE3	response to stress*	aldo-keto reductase activity*	cytoplasm*	Aldose reductase involved in methylglyoxal, d-xylose and arabinose metabolism; stress induced (osmotic, ionic, oxidative, heat shock, starvation and heavy metals); regulated by the HOG pathway	0	0.466877	0.948603	1.174	1.7898	2.01705	1.27926	2.42715
2425	YMR173W	DDR48	DNA repair	ATPase activity*	cytoplasm	DNA damage-responsive protein, expression is increased in response to heat-shock stress or treatments that produce DNA lesions; contains multiple repeats of the amino acid sequence NNNDSYGS	0	1.04271	1.11481	1.19992	1.28031	1.73896	1.27534	2.42056
2325	YCL040W	GLK1	glycolysis*	glucokinase activity	cytosol	Glucokinase, catalyzes the phosphorylation of glucose at C6 in the first irreversible step of glucose metabolism; one of three glucose phosphorylating enzymes; expression regulated by non-fermentable carbon sources	0	0.907152	1.02622	1.2445	1.45937	1.72901	1.27325	2.41706
2155	YGR209C	TRX2	ER to Golgi vesicle-mediated transport*	thiol-disulfide exchange intermediate activity	cytosol*	Cytoplasmic thioredoxin isoenzyme of the thioredoxin system which protects cells against both oxidative and reductive stress, forms LMA1 complex with Pbi2p, acts as a cofactor for Tsa1p, required for ER-Golgi transport and vacuole inheritance	0	0.46485	0.991598	1.17622	1.21239	2.48312	1.26564	2.40433
2442	YER067W	YER067W	biological_process	molecular_function	cytoplasm*	Hypothetical ORF	0	0.88942	0.875951	1.41088	2.12053	1.02626	1.26461	2.40262
855	YPR160W	GPH1	glycogen catabolic process	glycogen phosphorylase activity	cytoplasm	Non-essential glycogen phosphorylase required for the mobilization of glycogen, activity is regulated by cyclic AMP-mediated phosphorylation, expression is regulated by stress-response elements and by the HOG MAP kinase pathway	0	0.772933	0.947333	1.27124	1.78552	1.52293	1.25999	2.39494
3521	YKR076W	ECM4	cell wall organization and biogenesis*	glutathione transferase activity	cytoplasm	Omega class glutathione transferase; not essential; similar to Ygr154cp; green fluorescent protein (GFP)-fusion protein localizes to the cytoplasm	0	0.120024	0.584862	1.02621	1.04955	3.45463	1.24705	2.37356
2420	YNL007C	SIS1	protein folding*	unfolded protein binding*	cytosolic small ribosomal subunit (sensu Eukaryota)	Type II HSP40 co-chaperone that interacts with the HSP70 protein Ssa1p; not functionally redundant with Ydj1p due to due to substrate specificity; shares similarity with bacterial DnaJ proteins	0	1.1533	1.10233	1.1623	1.20994	1.54693	1.23496	2.35375
2532	YMR174C	PAI3	vacuolar protein catabolic process	endopeptidase inhibitor activity	cytoplasm	Cytoplasmic proteinase A inhibitor, dependent on Pbs2p and Hog1p protein kinases for osmotic induction; intrinsically unstructured, N-terminal half becomes ordered in the active site of proteinase A upon contact	0	-0.360881	0.569426	1.22975	1.95979	2.73719	1.22706	2.34089
2560	YOL155C	HPF1	cell wall organization and biogenesis	glucosidase activity	chitin- and beta-glucan-containing cell wall*	Haze-protective mannoprotein that reduces the particle size of aggregated proteins in white wines	0	0.531288	0.974862	1.36929	1.55618	1.6901	1.22435	2.33649
2559	YIL169C	YIL169C	biological_process	molecular_function	cellular_component	Hypothetical ORF	0	0.499178	0.94994	1.33407	1.57752	1.73377	1.2189	2.32768
854	YMR105C	PGM2	glucose 1-phosphate utilization*	phosphoglucomutase activity	cytosol	Phosphoglucomutase, catalyzes the conversion from glucose-1-phosphate to glucose-6-phosphate, which is a key step in hexose metabolism; functions as the acceptor for a Glc-phosphotransferase	0	0.650758	1.09627	1.33182	1.66862	1.29711	1.20892	2.31164
2546	YHR214W-A	YHR214W-A				Hypothetical ORF	0	0.599962	0.773315	1.16219	1.56339	1.9262	1.20501	2.30539
2492	YDR513W	GRX2	response to oxidative stress*	thiol-disulfide exchange intermediate activity*	mitochondrion*	Cytoplasmic glutaredoxin, thioltransferase, glutathione-dependent disulfide oxidoreductase involved in maintaining redox state of target proteins, also exhibits glutathione peroxidase activity, expression induced in response to stress	0	0.727016	0.878907	1.06437	1.26406	2.01985	1.19084	2.28286
2429	YDR155C	CPR1	sporulation (sensu Fungi)*	peptidyl-prolyl cis-trans isomerase activity	nucleus*	Cytoplasmic peptidyl-prolyl cis-trans isomerase (cyclophilin), catalyzes the cis-trans isomerization of peptide bonds N-terminal to proline residues; binds the drug cyclosporin A	0	0.880204	1.24598	1.25862	1.11996	1.259	1.15275	2.22338
2536	YAR068W	YAR068W	biological_process	molecular_function	cellular_component	putative membrane protein	0	0.290401	0.684401	1.14724	1.66542	1.93522	1.14453	2.21075
2339	YPL106C	SSE1	telomere maintenance*	ATP binding*	cytoplasm	ATPase that is a component of the heat shock protein Hsp90 chaperone complex; binds unfolded proteins; member of the heat shock protein 70 (HSP70) family; localized to the cytoplasm	0	1.05999	1.06127	1.05336	1.14449	1.12275	1.08837	2.12634
2366	YLR327C	TMA10	biological_process	molecular_function	cytoplasm*	Protein of unknown function that associates with ribosomes	0	1.24367	1.02545	1.12067	1.32691	0.71317	1.08597	2.12281
3574	YBR285W	YBR285W	biological_process	molecular_function	cellular_component	Hypothetical ORF	0	-0.154323	0.298786	0.871986	1.94634	2.45582	1.08372	2.1195
2517	YHR190W	ERG9	ergosterol biosynthetic process	farnesyl-diphosphate farnesyltransferase activity	endoplasmic reticulum*	Farnesyl-diphosphate farnesyl transferase (squalene synthase), joins two farnesyl pyrophosphate moieties to form squalene in the sterol biosynthesis pathway	0	0.800255	0.825989	0.766413	1.15086	1.83742	1.07619	2.10846
247	YHR055C	CUP1-2	response to copper ion	copper ion binding	cytosol	Metallothionein, binds copper and mediates resistance to high concentrations of copper and cadmium; locus is variably amplified in different strains, with two copies, CUP1-1 and CUP1-2, in the genomic sequence reference strain S288C	0	1.50934	1.3593	1.17205	0.602742	0.721063	1.0729	2.10366
2563	YPR184W	GDB1	glycogen catabolic process	4-alpha-glucanotransferase activity*	cytoplasm*	Glycogen debranching enzyme containing glucanotranferase and alpha-1,6-amyloglucosidase activities, required for glycogen degradation	0	0.426446	0.771385	1.08469	1.45206	1.61049	1.06902	2.098
2430	YKL152C	GPM1	glycolysis*	phosphoglycerate mutase activity	mitochondrion*	Tetrameric phosphoglycerate mutase, mediates the conversion of 3-phosphoglycerate to 2-phosphoglycerate during glycolysis and the reverse reaction during gluconeogenesis	0	0.745765	1.1275	1.08922	1.01728	1.32058	1.06007	2.08503
3560	YDR055W	PST1	cell wall organization and biogenesis*	molecular_function	plasma membrane*	Cell wall protein that contains a putative GPI-attachment site; secreted by regenerating protoplasts; up-regulated by activation of the cell integrity pathway, as mediated by Rlm1p; upregulated by cell wall damage via disruption of FKS1	0	0.130446	0.336889	0.676798	1.70815	2.43581	1.05762	2.08149
2303	YIL157C	COA1	biological_process	molecular_function	mitochondrion	Putative protein of unknown function; the authentic, non-tagged protein is detected in highly purified mitochondria in high-throughput studies; null mutant is defective in cytochrome oxidase and is respiratory deficient	0	1.13886	1.04551	1.16544	0.745107	1.14708	1.0484	2.06823
852	YKR058W	GLG1	glycogen biosynthetic process	glycogenin glucosyltransferase activity	cellular_component	Self-glucosylating initiator of glycogen synthesis, also glucosylates n-dodecyl-beta-D-maltoside; similar to mammalian glycogenin	0	0.573486	0.938823	1.13269	1.24851	1.33127	1.04496	2.0633
2426	YMR173W-A	YMR173W-A				Hypothetical ORF	0	0.7855	0.948985	1.0295	1.0537	1.39869	1.04327	2.0609
2496	YBR026C	ETR1	aerobic respiration*	enoyl-[acyl-carrier-protein] reductase activity	mitochondrion	2-enoyl thioester reductase, member of the medium chain dehydrogenase/reductase family; localized to in mitochondria, where it has a probable role in fatty acid synthesis	0	0.587114	0.920298	1.07869	1.01781	1.57962	1.03671	2.05154
2491	YBL064C	PRX1	response to oxidative stress*	thioredoxin peroxidase activity	mitochondrion	Mitochondrial peroxiredoxin (1-Cys Prx) with thioredoxin peroxidase activity, has a role in reduction of hydroperoxides; induced during respiratory growth and under conditions of oxidative stress	0	0.605554	0.741218	0.895538	1.10586	1.79312	1.02826	2.03956
2558	YLR258W	GSY2	glycogen biosynthetic process	glycogen (starch) synthase activity	cytoplasm	Glycogen synthase, similar to Gsy1p; expression induced by glucose limitation, nitrogen starvation, heat shock, and stationary phase; activity regulated by cAMP-dependent, Snf1p and Pho85p kinases as well as by the Gac1p-Glc7p phosphatase	0	0.527021	0.752357	1.07434	1.33659	1.39753	1.01757	2.0245
2545	YER053C	PIC2	phosphate transport	inorganic phosphate transporter activity	mitochondrion	Mitochondrial phosphate carrier, imports inorganic phosphate into mitochondria; functionally redundant with Mir1p but less abundant than Mir1p under normal conditions; expression is induced at high temperature	0	0.45075	0.652822	0.933759	1.36615	1.6782	1.01634	2.02278
2328	YJL034W	KAR2	ER-associated protein catabolic process*	ATPase activity*	endoplasmic reticulum	ATPase involved in protein import into the ER, also acts as a chaperone to mediate protein folding in the ER and may play a role in ER export of soluble proteins; regulates the unfolded protein response via interaction with Ire1p	0	0.815354	0.865044	0.839263	1.17144	1.37287	1.01279	2.01782
2533	YBR169C	SSE2	protein folding*	adenyl-nucleotide exchange factor activity	cytoplasm	Member of the heat shock protein 70 (HSP70) family; may be involved in protein folding; localized to the cytoplasm; highly homologous to the heat shock protein Sse1p	0	0.114724	0.674166	0.95105	1.49625	1.77893	1.00302	2.0042
2165	YOR052C	YOR052C	biological_process	molecular_function	nucleus	Hypothetical ORF	0	0.664952	0.739938	0.884301	0.921025	1.7816	0.998363	1.99773
2131	YDL020C	RPN4	telomere maintenance*	transcription factor activity*	proteasome regulatory particle (sensu Eukaryota)	Transcription factor that stimulates expression of proteasome genes; Rpn4p levels are in turn regulated by the 26S proteasome in a negative feedback control mechanism; RPN4 is transcriptionally regulated by various stress responses	0	0.908384	0.734565	0.702533	0.672754	1.93195	0.990038	1.98624
2449	YER054C	GIP2	protein amino acid dephosphorylation*	protein phosphatase regulator activity	protein phosphatase type 1 complex	Putative regulatory subunit of the protein phosphatase Glc7p, involved in glycogen metabolism; contains a conserved motif (GVNK motif) that is also found in Gac1p, Pig1p, and Pig2p	0	0.332051	0.671208	1.17501	1.43794	1.31127	0.985498	1.98
2293	YBR082C	UBC4	sporulation (sensu Fungi)*	ubiquitin-protein ligase activity	proteasome complex (sensu Eukaryota)	Ubiquitin-conjugating enzyme that mediates degradation of short-lived and abnormal proteins; interacts with E3-CaM in ubiquitinating calmodulin; interacts with many SCF ubiquitin protein ligases; component of the cellular stress response	0	1.04583	1.06581	0.966708	0.749865	1.05374	0.976389	1.96753
2313	YDR154C	YDR154C				Hypothetical ORF	0	0.844465	1.15163	1.05621	0.803388	1.02559	0.976257	1.96735
849	YMR196W	YMR196W	biological_process	molecular_function	cytoplasm	Hypothetical ORF	0	0.312052	0.801303	1.10736	1.29256	1.32688	0.968033	1.95617
2129	YHR008C	SOD2	replicative cell aging*	manganese superoxide dismutase activity	mitochondrion*	Mitochondrial superoxide dismutase; protects cells against oxygen toxicity	0	0.807596	0.732549	0.906743	0.795307	1.53907	0.956253	1.94026
330	YPR158W	YPR158W	biological_process	molecular_function	cellular_component	Hypothetical ORF	0	1.20375	0.990267	1.04211	0.901359	0.621403	0.951778	1.93425
2298	YDR214W	AHA1	response to stress*	chaperone binding*	cytoplasm	Co-chaperone that binds to Hsp82p and activates its ATPase activity; similar to Hch1p; expression is regulated by stresses such as heat shock	0	1.22813	0.985755	0.97415	0.662399	0.889651	0.948017	1.92922
2497	YCL035C	GRX1	response to oxidative stress*	thiol-disulfide exchange intermediate activity*	cytoplasm*	Hydroperoxide and superoxide-radical responsive heat-stable glutathione-dependent disulfide oxidoreductase with active site cysteine pair; protects cells from oxidative damage	0	0.444356	0.729684	0.968988	1.07585	1.48428	0.940632	1.91937
2530	YML128C	MSC1	meiotic recombination	molecular_function	mitochondrion*	Protein of unknown function; mutant is defective in directing meiotic recombination events to homologous chromatids; the authentic, non-tagged protein is detected in highly purified mitochondria in high-throughput studies	0	-0.352247	0.255944	0.992247	1.57625	2.22702	0.939843	1.91832
2509	YOL082W	ATG19	protein targeting to vacuole	protein binding	cytoplasm*	Protein involved in the cytoplasm-to-vacuole targeting pathway and in autophagy, recognizes cargo proteins and delivers them to the preautophagosomal structure for eventual engulfment by the autophagosome and degradation	0	0.491573	0.56155	0.789794	1.23238	1.62105	0.93927	1.91756
3581	YKL163W	PIR3	cell wall organization and biogenesis	structural constituent of cell wall	chitin- and beta-glucan-containing cell wall	O-glycosylated covalently-bound cell wall protein required for cell wall stability; expression is cell cycle regulated, peaking in M/G1 and also subject to regulation by the cell integrity pathway	0	-0.234415	0.104797	0.671176	1.74586	2.39578	0.936639	1.91406
2541	YKR049C	FMP46	biological_process	oxidoreductase activity	mitochondrion	Putative redox protein containing a thioredoxin fold; the authentic, non-tagged protein is detected in highly purified mitochondria in high-throughput studies	0	0.217987	0.666666	0.955556	1.084	1.71513	0.927867	1.90246
2398	YNL020C	ARK1	protein amino acid phosphorylation*	protein serine/threonine kinase activity	actin cortical patch	Serine/threonine protein kinase involved in regulation of the cortical actin cytoskeleton; involved in control of endocytosis	0	1.01192	0.468262	0.551161	1.18106	1.42157	0.926794	1.90105
2112	YOR027W	STI1	protein folding	chaperone activator activity*	cytoplasm	Hsp90 cochaperone, interacts with the Ssa group of the cytosolic Hsp70 chaperones; activates the ATPase activity of Ssa1p; homolog of mammalian Hop protein	0	0.927032	0.559475	0.638117	1.00937	1.46778	0.920356	1.89258
2542	YLR270W	DCS1	deadenylation-dependent decapping	m7G(5')pppN diphosphatase activity*	cytoplasm*	Non-essential hydrolase involved in mRNA decapping, may function in a feedback mechanism to regulate deadenylation, contains pyrophosphatase activity and a HIT (histidine triad) motif; interacts with neutral trehalase Nth1p	0	0.267294	0.667453	0.919471	1.14924	1.59468	0.919628	1.89163
3546	YMR107W	SPG4	biological_process	molecular_function	cellular_component	Protein required for survival at high temperature during stationary phase; not required for growth on nonfermentable carbon sources	0	-0.975474	-0.692395	0.367565	2.32018	3.55687	0.915347	1.88602
2326	YBR286W	APE3	telomere maintenance*	aminopeptidase activity	vacuole, cell cycle-correlated morphology	Vacuolar aminopeptidase Y, processed to mature form by Prb1p	0	0.742572	0.638376	0.804241	1.10807	1.20069	0.89879	1.8645
2156	YIR038C	GTT1	glutathione metabolic process	glutathione transferase activity*	mitochondrion*	ER associated glutathione S-transferase capable of homodimerization; expression induced during the diauxic shift and throughout stationary phase; functional overlap with Gtt2p, Grx1p, and Grx2p	0	0.416749	0.727845	0.855713	0.90183	1.56177	0.892782	1.85675
2357	YML054C	CYB2	electron transport	L-lactate dehydrogenase (cytochrome) activity	mitochondrion*	Cytochrome b2 (L-lactate cytochrome-c oxidoreductase), component of the mitochondrial intermembrane space, required for lactate utilization; expression is repressed by glucose and anaerobic conditions	0	0.830102	0.96325	1.1076	0.862179	0.680998	0.888827	1.85167
2123	YDR033W	MRH1	biological_process	molecular_function	mitochondrion*	Protein that localizes primarily to the plasma membrane, also found at the nuclear envelope; has similarity to Hsp30p and Yro2p, which are induced during heat shock	0	0.868882	0.817446	0.729554	0.68154	1.3418	0.887845	1.85041
3561	YKR046C	PET10	aerobic respiration	molecular_function	lipid particle	Protein of unknown function that co-purifies with lipid particles; expression pattern suggests a role in respiratory growth; computational analysis of large-scale protein-protein interaction data suggests a role in ATP/ADP exchange	0	0.199423	0.413668	0.611443	1.26747	1.94678	0.887756	1.8503
3520	YNL331C	AAD14	response to toxin*	aryl-alcohol dehydrogenase activity	cellular_component	Putative aryl-alcohol dehydrogenase with similarity to P. chrysosporium aryl-alcohol dehydrogenase; mutational analysis has not yet revealed a physiological role	0	-0.0155283	0.164016	0.355204	0.894662	2.9662	0.87291	1.83135
2489	YDR001C	NTH1	response to stress*	alpha,alpha-trehalase activity	cytoplasm*	Neutral trehalase, degrades trehalose; required for thermotolerance and may mediate resistance to other cellular stresses; may be phosphorylated by Cdc28p	0	0.571725	0.713669	0.78389	0.901713	1.39167	0.872532	1.83087
3587	YOL151W	GRE2	response to stress*	oxidoreductase activity*	cytoplasm*	NADPH-dependent methylglyoxal reductase (D-lactaldehyde dehydrogenase); stress induced (osmotic, ionic, oxidative, heat shock and heavy metals); regulated by the HOG pathway	0	-0.444284	0.135942	0.461693	1.20494	3.00319	0.872297	1.83058
2417	YGR254W	ENO1	glycolysis*	phosphopyruvate hydratase activity	cytoplasm*	Enolase I, a phosphopyruvate hydratase that catalyzes the conversion of 2-phosphoglycerate to phosphoenolpyruvate during glycolysis and the reverse reaction during gluconeogenesis; expression is repressed in response to glucose	0	0.755424	0.848265	0.782197	0.811777	1.12807	0.865147	1.82152
2528	YPR149W	NCE102	protein secretion	molecular_function	cytoplasm*	Protein of unknown function; contains transmembrane domains; involved in secretion of proteins that lack classical secretory signal sequences; component of the detergent-insoluble glycolipid-enriched complexes (DIGs)	0	0.609555	0.413082	0.574204	1.17263	1.54234	0.862362	1.81801
318	YOR020C	HSP10	protein folding	unfolded protein binding	mitochondrion*	Mitochondrial matrix co-chaperonin that inhibits the ATPase activity of Hsp60p, a mitochondrial chaperonin; involved in protein folding and sorting in the mitochondria; 10 kD heat shock protein with similarity to E. coli groES	0	1.06095	1.10552	1.16973	0.937078	-0.00131135	0.854392	1.808
2173	YGL121C	GPG1	signal transduction	signal transducer activity	cellular_component	Proposed gamma subunit of the heterotrimeric G protein that interacts with the receptor Grp1p; involved in regulation of pseudohyphal growth; requires Gpb1p or Gpb2p to interact with Gpa2p	0	0.284487	0.457236	0.824092	0.968813	1.70962	0.848849	1.80106
3569	YMR322C	SNO4	pyridoxine metabolic process	unfolded protein binding*	cellular_component	Possible chaperone and cysteine protease with similarity to E. coli Hsp31 and S. cerevisiae Hsp31p, Hsp32p, and Hsp33p; member of the DJ-1/ThiJ/PfpI superfamily; may have a role in pyridoxine metabolism	0	0.367835	0.0647878	0.652208	1.34524	1.80341	0.846694	1.79838
3514	YML130C	ERO1	protein folding*	electron carrier activity*	endoplasmic reticulum	Thiol oxidase required for oxidative protein folding in the endoplasmic reticulum	0	0.373759	0.360034	0.450664	0.787595	2.20938	0.836287	1.78545
2384	YGR146C	YGR146C	biological_process	molecular_function	cellular_component	Hypothetical ORF	0	0.910721	0.629646	0.77642	0.880344	0.95186	0.829798	1.77744
2353	YMR251W-A	HOR7	response to stress	molecular_function	endoplasmic reticulum*	Protein of unknown function; overexpression suppresses Ca2+ sensitivity of mutants lacking inositol phosphorylceramide mannosyltransferases Csg1p and Csh1p; transcription is induced under hyperosmotic stress and repressed by alpha factor	0	0.839016	0.969103	0.956883	0.818549	0.565104	0.829731	1.77735
2302	YKL060C	FBA1	glycolysis*	fructose-bisphosphate aldolase activity	cytoplasm*	Fructose 1,6-bisphosphate aldolase, required for glycolysis and gluconeogenesis; catalyzes conversion of fructose 1,6 bisphosphate to glyceraldehyde-3-P and dihydroxyacetone-P; locates to mitochondrial outer surface upon oxidative stress	0	0.828206	0.932933	0.848945	0.526838	0.986888	0.824762	1.77124
323	YLR259C	HSP60	protein folding*	single-stranded DNA binding	mitochondrion*	Tetradecameric mitochondrial chaperonin required for ATP-dependent folding of precursor polypeptides and complex assembly; prevents aggregation and mediates protein refolding after heat shock; role in mtDNA transmission; similarity to groEL	0	1.15032	0.878637	0.892357	0.818623	0.34191	0.816369	1.76097
2501	YDL110C	TMA17	biological_process	molecular_function	cytoplasm*	Protein of unknown function that associates with ribosomes	0	0.708426	0.46321	0.643727	1.01385	1.23874	0.81359	1.75758
3600	YLR303W	MET17	response to drug*	cysteine synthase activity*	cytoplasm	O-acetyl homoserine-O-acetyl serine sulfhydrylase, required for sulfur amino acid synthesis	0	-0.165001	0.467626	0.914447	0.936549	1.88781	0.808286	1.75113
2159	YIR037W	HYR1	response to oxidative stress	thioredoxin peroxidase activity*	intracellular	Thiol peroxidase that functions as a hydroperoxide receptor to sense intracellular hydroperoxide levels and transduce a redox signal to the Yap1p transcription factor	0	0.530281	0.514504	0.69359	0.748928	1.54696	0.806852	1.74939
2494	YDR032C	PST2	biological_process	molecular_function	cytoplasm*	Protein with similarity to members of a family of flavodoxin-like proteins; induced by oxidative stress in a Yap1p dependent manner; the authentic, non-tagged protein is detected in highly purified mitochondria in high-throughput studies	0	0.538353	0.567384	0.687049	0.884846	1.30999	0.797525	1.73812
2543	YLR356W	YLR356W	biological_process	molecular_function	mitochondrion	Hypothetical ORF	0	0.191234	0.616898	0.824404	1.00287	1.32923	0.792929	1.73259
2513	YEL060C	PRB1	sporulation*	serine-type endopeptidase activity	vacuole, cell cycle-correlated morphology*	Vacuolar proteinase B (yscB), a serine protease of the subtilisin family; involved in protein degradation in the vacuole and required for full protein degradation during sporulation	0	0.186498	0.427625	0.618842	1.1305	1.55086	0.782866	1.72055
2493	YDL147W	RPN5	ubiquitin-dependent protein catabolic process	molecular_function	proteasome regulatory particle, lid subcomplex (sensu Eukaryota)	Essential, non-ATPase regulatory subunit of the 26S proteasome lid, similar to mammalian p55 subunit and to another S. cerevisiae regulatory subunit, Rpn7p	0	0.550604	0.584439	0.682264	0.782269	1.31234	0.782384	1.71997
2244	YER012W	PRE1	sporulation (sensu Fungi)*	endopeptidase activity	nucleus*	20S proteasome beta-type subunit; localizes to the nucleus throughout the cell cycle	0	0.700156	0.76373	0.749715	0.408722	1.27111	0.778686	1.71557
2424	YBR149W	ARA1	carbohydrate metabolic process	aldo-keto reductase activity*	cytosol	NADP+ dependent arabinose dehydrogenase, involved in carbohydrate metabolism; purified as homodimer; naturally occurs with a N-terminus degradation product	0	0.620297	0.625494	0.764847	0.80313	1.0724	0.777233	1.71384
3562	YJL079C	PRY1	biological_process	molecular_function	endoplasmic reticulum*	Protein of unknown function, has similarity to Pry2p and Pry3p and to the plant PR-1 class of pathogen related proteins	0	0.238759	0.204275	0.588228	1.02785	1.81976	0.775774	1.71211
2415	YLR043C	TRX1	ER to Golgi vesicle-mediated transport*	thiol-disulfide exchange intermediate activity	cytosol*	Cytoplasmic thioredoxin isoenzyme of the thioredoxin system which protects cells against both oxidative and reductive stress, forms LMA1 complex with Pbi2p, acts as a cofactor for Tsa1p, required for ER-Golgi transport and vacuole inheritance	0	0.633625	0.871002	0.759789	0.618759	0.98823	0.774281	1.71034
319	YFL016C	MDJ1	protein folding*	unfolded protein binding*	mitochondrion*	Protein involved in folding of mitochondrially synthesized proteins in the mitochondrial matrix; localizes to the mitochondrial inner membrane; member of the DnaJ family of molecular chaperones	0	1.14209	0.97316	0.978183	0.747453	-0.00332286	0.767512	1.70233
2138	YGR048W	UFD1	ubiquitin-dependent protein catabolic process*	protein binding	endoplasmic reticulum	Protein that interacts with Cdc48p and Npl4p, involved in recognition of polyubiquitinated proteins and their presentation to the 26S proteasome for degradation; involved in transporting proteins from the ER to the cytosol	0	0.839558	0.529673	0.644876	0.518259	1.29297	0.765067	1.69945
308	YKL035W	UGP1	protein amino acid glycosylation*	UTP:glucose-1-phosphate uridylyltransferase activity	cytoplasm	UDP-glucose pyrophosphorylase (UGPase), catalyses the reversible formation of UDP-Glc from glucose 1-phosphate and UTP, involved in a wide variety of metabolic pathways, expression modulated by Pho85p through Pho4p	0	0.712121	0.860962	1.05014	0.788276	0.404525	0.763204	1.69726
2520	YPL154C	PEP4	sporulation*	endopeptidase activity*	mitochondrion*	Vacuolar aspartyl protease (proteinase A), required for the posttranslational precursor maturation of vacuolar proteinases; important for protein turnover after oxidative damage; synthesized as a zymogen, self-activates	0	0.565887	0.482695	0.610899	0.879663	1.26896	0.76162	1.69539
2334	YGR130C	YGR130C	biological_process	molecular_function	cytoplasm	Protein of unknown function; green fluorescent protein (GFP)-fusion protein localizes to the cytoplasm in a punctate pattern	0	0.79167	0.572359	0.806553	0.784285	0.817368	0.754447	1.68698
2514	YMR110C	HFD1	aldehyde metabolic process	3-chloroallyl aldehyde dehydrogenase activity	mitochondrion*	Putative fatty aldehyde dehydrogenase, located in the mitochondrial outer membrane and also in lipid particles; has similarity to human fatty aldehyde dehydrogenase (FALDH) which is implicated in Sjogren-Larsson syndrome	0	0.274975	0.423661	0.6311	0.99016	1.41523	0.747025	1.67833
2557	YKL193C	SDS22	chromosome segregation*	enzyme regulator activity*	cytoplasm*	Conserved nuclear regulatory subunit of Glc7p type 1 protein serine-threonine phosphatase (PP1), functions positively with Glc7p to promote dephosphorylation of nuclear substrates required for chromosome transmission during mitosis	0	0.247249	0.492557	0.731114	1.10201	1.14464	0.743514	1.67425
2139	YJL001W	PRE3	sporulation (sensu Fungi)*	endopeptidase activity	proteasome core complex, beta-subunit complex (sensu Eukaryota)	20S proteasome beta-type subunit, responsible for cleavage after acidic residues in peptides	0	0.734111	0.552682	0.593452	0.573249	1.25955	0.742608	1.6732
2167	YCR005C	CIT2	glutamate biosynthetic process*	citrate (Si)-synthase activity	mitochondrion*	Citrate synthase, catalyzes the condensation of acetyl coenzyme A and oxaloacetate to form citrate, peroxisomal isozyme involved in glyoxylate cycle; expression is controlled by Rtg1p and Rtg2p transcription factors	0	0.302227	0.468313	0.850666	0.593869	1.48806	0.740626	1.6709
3528	YHR179W	OYE2	biological_process	NADPH dehydrogenase activity	cytoplasm*	Widely conserved NADPH oxidoreductase containing flavin mononucleotide (FMN), homologous to Oye3p with slight differences in ligand binding and catalytic properties; may be involved in sterol metabolism	0	0.267723	0.198961	0.289437	0.433312	2.51348	0.740582	1.67085
2314	YOR007C	SGT2	response to heat	molecular_function	cytoplasm	Glutamine-rich cytoplasmic protein of unknown function; contains tetratricopeptide (TPR) repeats, which often mediate protein-protein interactions; has similarity to human SGT, which is a cochaperone that negatively regulates Hsp70	0	0.68303	0.837538	0.871785	0.556993	0.751043	0.740078	1.67027
2280	YER035W	EDC2	deadenylation-dependent decapping	RNA binding	cytoplasm*	RNA-binding protein, activates mRNA decapping directly by binding to the mRNA substrate and enhancing the activity of the decapping proteins Dcp1p and Dcp2p	0	0.918256	0.503763	0.618286	0.578589	1.07099	0.737978	1.66784
2356	YLR064W	YLR064W	biological_process	molecular_function	endoplasmic reticulum	Hypothetical ORF	0	0.734386	0.788329	0.804464	0.675955	0.682079	0.737043	1.66676
3518	YHR138C	YHR138C	vacuole fusion, non-autophagic	endopeptidase inhibitor activity	cellular_component	Homologous to PBI2	0	0.0929272	0.302212	0.558125	0.794167	1.92069	0.733623	1.66281
2132	YNL036W	NCE103	response to oxidative stress	carbonate dehydratase activity	cytoplasm*	Carbonic anhydrase; poorly transcribed under aerobic conditions and at an undetectable level under anaerobic conditions; involved in non-classical protein export pathway	0	0.527927	0.64193	0.557689	0.536233	1.39638	0.732032	1.66098
2338	YOR374W	ALD4	ethanol metabolic process	aldehyde dehydrogenase (NAD) activity	mitochondrion*	Mitochondrial aldehyde dehydrogenase, required for growth on ethanol and conversion of acetaldehyde to acetate; activity is K+ dependent; utilizes NADP+ or NAD+ equally as coenzymes; expression is glucose repressed	0	0.642308	0.729077	0.738593	0.803694	0.725681	0.72787	1.65619
2550	YBR214W	SDS24	endocytosis*	molecular_function	cytoplasm	One of two S. cerevisiae homologs (Sds23p and Sds24p) of the Schizosaccharomyces pombe Sds23 protein, which genetic studies have implicated in APC/cyclosome regulation; may play an indirect role in fluid-phase endocytosis	0	0.298739	0.460241	0.74089	0.862207	1.26218	0.724852	1.65273
2333	YDR074W	TPS2	response to stress*	trehalose-phosphatase activity	mitochondrion*	Phosphatase subunit of the trehalose-6-phosphate synthase/phosphatase complex, which synthesizes the storage carbohydrate trehalose; expression is induced by stress conditions and repressed by the Ras-cAMP pathway	0	0.618908	0.611643	0.802129	0.793286	0.79566	0.724325	1.65213
3547	YBR116C	YBR116C				Hypothetical ORF	0	-0.656773	-0.573505	-0.295672	2.24911	2.87059	0.718751	1.64576
2515	YDL022W	GPD1	NADH oxidation*	glycerol-3-phosphate dehydrogenase (NAD+) activity	cytosol*	NAD-dependent glycerol-3-phosphate dehydrogenase, key enzyme of glycerol synthesis, essential for growth under osmotic stress; expression regulated by high-osmolarity glycerol response pathway; homolog of Gpd2p	0	0.311055	0.445952	0.606178	0.909034	1.3213	0.718704	1.6457
2110	YJR079W	YJR079W	biological_process	molecular_function	cellular_component	Hypothetical ORF	0	0.611733	0.358251	0.561435	0.777382	1.27541	0.716842	1.64358
3519	YML131W	YML131W	response to toxin	molecular_function	cytoplasm	Hypothetical ORF	0	-0.173002	0.126773	0.396727	0.738967	2.46417	0.710727	1.63663
2278	YFR050C	PRE4	ubiquitin-dependent protein catabolic process	endopeptidase activity	proteasome core complex, beta-subunit complex (sensu Eukaryota)	20S proteasome beta-type subunit	0	0.819355	0.588414	0.650834	0.613793	0.876601	0.7098	1.63558
250	YNL281W	HCH1	telomere maintenance*	chaperone binding*	cytoplasm*	Heat shock protein regulator that binds to Hsp90p and may stimulate ATPase activity; originally identified as a high-copy number suppressor of a HSP90 loss-of-function mutation; GFP-fusion protein localizes to the cytoplasm and nucleus	0	1.094	0.95003	0.693901	0.405346	0.388399	0.706336	1.63165
2332	YPL004C	LSP1	endocytosis*	protein kinase inhibitor activity	cytoplasm*	Primary component of eisosomes, which are large immobile patch structures at the cell cortex associated with endocytosis, along with Pil1p and Sur7p; null mutants show activation of Pkc1p/Ypk1p stress resistance pathways	0	0.589595	0.5977	0.685995	0.799358	0.834802	0.70149	1.62618
2397	YLL028W	TPO1	polyamine transport	spermine transporter activity*	plasma membrane*	Polyamine transporter that recognizes spermine, putrescine, and spermidine; catalyzes uptake of polyamines at alkaline pH and excretion at acidic pH; phosphorylation enhances activity and sorting to the plasma membrane	0	0.769224	0.280465	0.443336	0.849168	1.16422	0.701283	1.62595
2518	YCL043C	PDI1	protein folding	protein disulfide isomerase activity*	endoplasmic reticulum lumen	Protein disulfide isomerase, multifunctional protein resident in the endoplasmic reticulum lumen, essential for the formation of disulfide bonds in secretory and cell-surface proteins, unscrambles non-native disulfide bonds	0	0.51661	0.408977	0.465484	0.861247	1.23669	0.697802	1.62203
2320	YBR101C	FES1	translation	adenyl-nucleotide exchange factor activity	cytosol*	Hsp70 (Ssa1p) nucleotide exchange factor, cytosolic homolog of Sil1p, which is the nucleotide exchange factor for BiP (Kar2p) in the endoplasmic reticulum	0	0.704964	0.894541	0.891346	0.43096	0.548042	0.693971	1.61773
2416	YAL038W	CDC19	glycolysis*	pyruvate kinase activity	cytosol	Pyruvate kinase, functions as a homotetramer in glycolysis to convert phosphoenolpyruvate to pyruvate, the input for aerobic (TCA cycle) or anaerobic (glucose fermentation) respiration	0	0.650408	0.725487	0.604631	0.62292	0.865453	0.69378	1.61752
2133	YDR400W	URH1	ER-associated protein catabolic process*	ribosylpyrimidine nucleosidase activity	cytoplasm*	Uridine nucleosidase (uridine-cytidine N-ribohydrolase), cleaves N-glycosidic bonds in nucleosides; involved in recycling pyrimidine deoxy- and ribonucleosides via the pyrimidine salvage pathway	0	0.536774	0.52277	0.573756	0.574418	1.25171	0.691885	1.61539
2124	YFR004W	RPN11	ubiquitin-dependent protein catabolic process	endopeptidase activity	nucleus*	Metalloprotease subunit of the 19S regulatory particle of the 26S proteasome lid; couples the deubiquitination and degradation of proteasome substrates	0	0.649983	0.601055	0.63105	0.530861	1.02784	0.688159	1.61123
2549	YHL030W	ECM29	protein catabolic process	protein binding	cytoplasm*	Major component of the proteasome; tethers the proteasome core particle to the regulatory particle, and enhances the stability of the proteasome	0	0.359408	0.457181	0.608675	0.834402	1.16514	0.68496	1.60766
2289	YCR012W	PGK1	glycolysis*	phosphoglycerate kinase activity	cytoplasm*	3-phosphoglycerate kinase, catalyzes transfer of high-energy phosphoryl groups from the acyl phosphate of 1,3-bisphosphoglycerate to ADP to produce ATP; key enzyme in glycolysis and gluconeogenesis	0	0.825744	0.696647	0.589839	0.604059	0.682656	0.679789	1.60191
3513	YDR059C	UBC5	endocytosis*	ubiquitin-protein ligase activity	proteasome complex (sensu Eukaryota)	Ubiquitin-conjugating enzyme that mediates selective degradation of short-lived and abnormal proteins, central component of the cellular stress response; expression is heat inducible	0	0.401444	0.35732	0.473144	0.61183	1.54159	0.677066	1.59888
2553	YLL023C	YLL023C	biological_process	molecular_function	endoplasmic reticulum*	Hypothetical ORF	0	0.357773	0.4096	0.681659	0.894706	1.03754	0.676257	1.59799
3591	YOR153W	PDR5	response to drug*	xenobiotic-transporting ATPase activity	mitochondrion*	Short-lived membrane ABC (ATP-binding cassette) transporter, actively exports various drugs, expression regulated by Pdr1p; also involved in steroid transport, cation resistance, and cellular detoxification during exponential growth	0	-0.0474913	0.058329	0.311873	1.12439	1.93168	0.675755	1.59743
2246	YGL011C	SCL1	ubiquitin-dependent protein catabolic process	endopeptidase activity	mitochondrion*	Alpha subunit of the 20S core complex of the 26S proteasome involved in the degradation of ubiquitinated substrates; essential for growth; detected in the mitochondria	0	0.739583	0.532812	0.62175	0.284544	1.17803	0.671344	1.59256
3496	YPL223C	GRE1	response to stress*	molecular_function	cytoplasm	Hydrophilin of unknown function; stress induced (osmotic, ionic, oxidative, heat shock and heavy metals); regulated by the HOG pathway	0	-0.718548	-0.771266	-0.196259	1.46346	3.57036	0.66955	1.59058
2485	YDL126C	CDC48	ubiquitin-dependent protein catabolic process*	ATPase activity	nucleus*	ATPase in ER, nuclear membrane and cytosol with homology to mammalian p97; in a complex with Npl4p and Ufd1p participates in retrotranslocation of ubiquitinated proteins from the ER into the cytosol for degradation by the proteasome	0	0.478042	0.485736	0.651863	0.723336	1.00189	0.668174	1.58906
3071	YDL243C	AAD4	response to toxin*	aryl-alcohol dehydrogenase activity	cellular_component	Putative aryl-alcohol dehydrogenase with similarity to P. chrysosporium aryl-alcohol dehydrogenase, involved in the oxidative stress response	0	-0.0754863	0.0547825	0.0735368	-0.0597318	3.34085	0.666791	1.58754
3682	YPL276W	YPL276W	formate catabolic process	formate dehydrogenase activity	cellular_component	NAD(+)-dependent formate dehydrogenase, may protect cells from exogenous formate; YPL275W and YPL276W comprise a continuous open reading frame in some S. cerevisiae strains but not in the genomic reference strain S288C	0	0.0867408	-0.761388	0.0401483	2.00835	1.9575	0.666271	1.58697
2431	YEL011W	GLC3	glycogen biosynthetic process	1,4-alpha-glucan branching enzyme activity	cytoplasm	Glycogen branching enzyme, involved in glycogen accumulation; green fluorescent protein (GFP)-fusion protein localizes to the cytoplasm in a punctate pattern	0	0.378572	0.616099	0.808687	0.691301	0.83462	0.665856	1.58651
2248	YJR104C	SOD1	response to drug*	copper, zinc superoxide dismutase activity	mitochondrion*	Cytosolic superoxide dismutase; some mutations are analogous to those that cause ALS (amyotrophic lateral sclerosis) in humans	0	0.737018	0.572133	0.652711	0.162671	1.20151	0.665209	1.5858
2312	YBR111C	YSA1	biological_process	phosphoribosyl-ATP diphosphatase activity	cytoplasm*	Nudix hydrolase family member with ADP-ribose pyrophosphatase activity	0	0.558168	0.710012	0.775041	0.540506	0.734426	0.663631	1.58406
2481	YDR406W	PDR15	transport	ATPase activity, coupled to transmembrane movement of substances	integral to membrane	ATP binding cassette (ABC) transporter of the plasma membrane; general stress response factor implicated in cellular detoxification; target of Pdr1p, Pdr3p and Pdr8p transcription regulators; promoter contains a PDR responsive element	0	0.289467	0.112152	0.558809	1.10379	1.25096	0.663034	1.58341
3565	YAL061W	BDH2	biological_process	oxidoreductase activity, acting on the CH-OH group of donors, NAD or NADP as acceptor	cytoplasm*	Putative medium-chain alcohol dehydrogenase with similarity to BDH1; transcription induced by constitutively active PDR1 and PDR3; BDH2 is an essential gene	0	0.136949	-0.264604	0.525796	1.07917	1.83324	0.662111	1.5824
2122	YDL097C	RPN6	ubiquitin-dependent protein catabolic process	structural molecule activity	proteasome regulatory particle, lid subcomplex (sensu Eukaryota)	Essential, non-ATPase regulatory subunit of the 26S proteasome lid required for the assembly and activity of the 26S proteasome; the human homolog (S9 protein) partially rescues Rpn6p depletion	0	0.673552	0.584033	0.560211	0.443963	1.04122	0.660596	1.58074
2149	YLR299W	ECM38	glutathione catabolic process	protein-glutamine gamma-glutamyltransferase activity	intracellular	Gamma-glutamyltranspeptidase, major glutathione-degrading enzyme; expression induced mainly by nitrogen starvation	0	0.502793	0.478927	0.603464	0.411182	1.3033	0.659933	1.58001
2144	YDL168W	SFA1	formaldehyde catabolic process	alcohol dehydrogenase activity*	cytoplasm*	Bifunctional enzyme containing both alcohol dehydrogenase and glutathione-dependent formaldehyde dehydrogenase activities, functions in formaldehyde detoxification and formation of long chain and complex alcohols, regulated by Hog1p-Sko1p	0	0.328736	0.392342	0.457733	0.439593	1.65797	0.655274	1.57492
2336	YKL150W	MCR1	response to oxidative stress*	cytochrome-b5 reductase activity	mitochondrion*	Mitochondrial NADH-cytochrome b5 reductase, involved in ergosterol biosynthesis	0	0.558154	0.609339	0.649231	0.711214	0.734865	0.652561	1.57196
2428	YNL156C	NSG2	sterol biosynthetic process	protein binding	endoplasmic reticulum	Protein involved in regulation of sterol biosynthesis; specifically stabilizes Hmg2p, one of two HMG-CoA isoenzymes that catalyze the rate-limiting step in sterol biosynthesis; homolog of mammalian INSIG proteins	0	0.542543	0.586349	0.63388	0.67078	0.818364	0.650383	1.56958
4672	YJR045C	SSC1	protein folding*	ATPase activity*	mitochondrion*	Mitochondrial matrix ATPase that is a subunit of the presequence translocase-associated protein import motor (PAM); involved in protein translocation into the matrix and protein folding; member of the heat shock protein 70 (HSP70) family	0	1.24996	1.09324	0.951483	0.522095	-0.572564	0.648844	1.56791
2327	YBR196C	PGI1	glycolysis*	glucose-6-phosphate isomerase activity	mitochondrion*	Glycolytic enzyme phosphoglucose isomerase, catalyzes the interconversion of glucose-6-phosphate and fructose-6-phosphate; required for cell cycle progression and completion of the gluconeogenic events of sporulation	0	0.599538	0.504277	0.564948	0.708717	0.859581	0.647412	1.56636
3377	YDL222C	FMP45	cell wall organization and biogenesis*	molecular_function	mitochondrion*	Integral membrane protein localized to mitochondria (untagged protein) and eisosomes, immobile patches at the cortex associated with endocytosis; sporulation and sphingolipid content are altered in mutants; has homologs SUR7 and YNL194C	0	0.93021	-1.18242	0.138119	1.37933	1.93822	0.640692	1.55908
2488	YBL001C	ECM15	cell wall organization and biogenesis	molecular_function	cytoplasm*	Non-essential protein of unknown function, likely exists as tetramer, may be regulated by the binding of small-molecule ligands (possibly sulfate ions), may have a role in yeast cell-wall biogenesis	0	0.445908	0.545359	0.539157	0.639535	0.999152	0.633822	1.55167
851	YIL124W	AYR1	phosphatidic acid biosynthetic process	acylglycerone-phosphate reductase activity	cytoplasm*	NADPH-dependent 1-acyl dihydroxyacetone phosphate reductase found in lipid particles, ER, and mitochondrial outer membrane; involved in phosphatidic acid biosynthesis; required for spore germination; capable of metabolizing steroid hormones	0	0.321043	0.602463	0.73056	0.714772	0.782245	0.630217	1.5478
2111	YLR345W	YLR345W	fructose 2,6-bisphosphate metabolic process*	6-phosphofructo-2-kinase activity	cytoplasm	Hypothetical ORF	0	0.674773	0.337433	0.464364	0.58517	1.0829	0.628928	1.54642
4911	YFR053C	HXK1	glycolysis*	hexokinase activity	cytosol	Hexokinase isoenzyme 1, a cytosolic protein that catalyzes phosphorylation of glucose during glucose metabolism; expression is highest during growth on non-glucose carbon sources; glucose-induced repression involves the hexokinase Hxk2p	0	1.03818	0.865077	0.969725	0.766341	-0.517076	0.62445	1.54162
2199	YBR173C	UMP1	ubiquitin-dependent protein catabolic process*	molecular_function	cytoplasm*	Short-lived chaperone required for correct maturation of the 20S proteasome; may inhibit premature dimerization of proteasome half-mers; degraded by proteasome upon completion of its assembly	0	0.788797	0.366444	0.503124	0.26216	1.19619	0.623344	1.54044
3526	YJR010W	MET3	methionine metabolic process*	sulfate adenylyltransferase (ATP) activity	cytoplasm*	ATP sulfurylase, catalyzes the primary step of intracellular sulfate activation, essential for assimilatory reduction of sulfate to sulfide, involved in methionine metabolism	0	0.188094	0.0422572	0.285041	0.605938	1.98041	0.620347	1.53724
3567	YKL151C	YKL151C	biological_process	molecular_function	cytoplasm	Hypothetical ORF	0	0.0750313	-0.16162	0.40574	1.04721	1.68673	0.610617	1.52691
2315	YBL022C	PIM1	proteolysis*	ATP-dependent peptidase activity	mitochondrion*	Mitochondrial ATP-dependent protease involved in intramitochondrial proteolysis; involved in degradation of misfolded proteins in mitochondria; required for bigenesis and maintenance of mitochondria	0	0.621898	0.698456	0.788969	0.478333	0.46498	0.610527	1.52682
2083	YKL142W	MRP8	translation	structural constituent of ribosome	mitochondrial ribosome	Putative mitochondrial ribosomal protein, has similarity to E. coli ribosomal protein S2	0	0.605967	0.464016	0.575263	0.515677	0.886664	0.609517	1.52575
3580	YOR289W	YOR289W	biological_process	molecular_function	cytoplasm*	Hypothetical ORF	0	-0.107698	0.162725	0.537045	0.988762	1.4566	0.607486	1.5236
848	YDL072C	YET3	biological_process	molecular_function	endoplasmic reticulum	Protein of unknown function; YET3 null mutant decreases the level of secreted invertase; homolog of human BAP31 protein	0	0.220715	0.544713	0.685967	0.766885	0.814824	0.606621	1.52269
3578	YMR170C	ALD2	aldehyde metabolic process*	3-chloroallyl aldehyde dehydrogenase activity	cytoplasm	Cytoplasmic aldehyde dehydrogenase, involved in ethanol oxidation and beta-alanine biosynthesis; uses NAD+ as the preferred coenzyme; expression is stress induced and glucose repressed; very similar to Ald3p	0	-0.341776	0.0858676	0.403312	1.14503	1.72897	0.604281	1.52022
2166	YPL177C	CUP9	transcription initiation from RNA polymerase II promoter*	specific RNA polymerase II transcription factor activity	nucleus	Homeodomain-containing transcriptional repressor of PTR2, which encodes a major peptide transporter; imported peptides activate ubiquitin-dependent proteolysis, resulting in degradation of Cup9p and de-repression of PTR2 transcription	0	0.355163	0.446935	0.490812	0.570539	1.15188	0.603065	1.51894
2218	YHR082C	KSP1	protein amino acid phosphorylation	protein serine/threonine kinase activity	nucleus	Nonessential putative serine/threonine protein kinase of unknown cellular role; overproduction causes allele-specific suppression of the prp20-10 mutation	0	1.16179	0.327463	0.285278	0.289182	0.945798	0.601903	1.51772
2370	YGL047W	ALG13	dolichol-linked oligosaccharide biosynthetic process	N-acetylglucosaminyldiphosphodolichol N-acetylglucosaminyltransferase activity	cytoplasm*	Catalytic component of UDP-GlcNAc transferase, required for the second step of dolichyl-linked oligosaccharide synthesis; anchored to the ER membrane via interaction with Alg14p; similar to bacterial and human glycosyltransferases	0	0.633512	0.609879	0.76503	0.607643	0.373791	0.597971	1.51359
2288	YHR174W	ENO2	glycolysis*	phosphopyruvate hydratase activity	mitochondrion*	Enolase II, a phosphopyruvate hydratase that catalyzes the conversion of 2-phosphoglycerate to phosphoenolpyruvate during glycolysis and the reverse reaction during gluconeogenesis; expression is induced in response to glucose	0	0.761231	0.593035	0.424271	0.507957	0.693989	0.596097	1.51162
2519	YGR282C	BGL2	cell wall organization and biogenesis	glucan 1,3-beta-glucosidase activity	chitin- and beta-glucan-containing cell wall	Endo-beta-1,3-glucanase, major protein of the cell wall, involved in cell wall maintenance	0	0.436244	0.387555	0.430326	0.72898	0.990525	0.594726	1.51019
2282	YDL027C	YDL027C	biological_process	molecular_function	mitochondrion	Hypothetical ORF	0	0.82045	0.433288	0.494254	0.360373	0.864041	0.594481	1.50993
2423	YJR025C	BNA1	NAD biosynthetic process	3-hydroxyanthranilate 3,4-dioxygenase activity	cytoplasm	3-hydroxyanthranilic acid dioxygenase, required for biosynthesis of nicotinic acid from tryptophan via kynurenine pathway	0	0.490904	0.512279	0.643767	0.547314	0.774548	0.593762	1.50918
3951	YKR067W	GPT2	phospholipid biosynthetic process	glycerol-3-phosphate O-acyltransferase activity	cytoplasm*	Glycerol-3-phosphate acyltransferase located in both lipid particles and the ER; involved in the stepwise acylation of glycerol-3-phosphate and dihydroxyacetone, which are intermediate steps in lipid biosynthesis	0	0.80657	0.479802	0.550381	0.656038	0.469887	0.592535	1.50789
3557	YNL115C	YNL115C	biological_process	molecular_function	vacuole, cell cycle-correlated morphology	Hypothetical ORF	0	0.0135192	0.191821	0.494092	0.856229	1.39063	0.589258	1.50447
3558	YHR209W	CRG1	biological_process	S-adenosylmethionine-dependent methyltransferase activity	cellular_component	Putative S-adenosylmethionine-dependent methyltransferase; mediates cantharidin resistance	0	0.284987	0.0803388	0.415055	0.846071	1.31438	0.588166	1.50333
2500	YNL274C	GOR1	metabolic process*	oxidoreductase activity, acting on the CH-OH group of donors, NAD or NADP as acceptor*	cytoplasm*	Glyoxylate reductase; null mutation results in increased biomass after diauxic shift; the authentic, non-tagged protein is detected in highly purified mitochondria in high-throughput studies	0	0.299184	0.507588	0.628008	0.632416	0.841221	0.581683	1.49659
2362	YGR086C	PIL1	endocytosis*	protein kinase inhibitor activity	cytoplasm*	Primary component of eisosomes, which are large immobile patch structures at the cell cortex associated with endocytosis, along with Lsp1p and Sur7p; null mutants show activation of Pkc1p/Ypk1p stress resistance pathways	0	0.477292	0.559053	0.656811	0.747385	0.463931	0.580895	1.49578
3495	YBL075C	SSA3	response to stress*	ATPase activity*	cytosol	ATPase involved in protein folding and the response to stress; plays a role in SRP-dependent cotranslational protein-membrane targeting and translocation; member of the heat shock protein 70 (HSP70) family; localized to the cytoplasm	0	-0.587085	-0.813795	-0.373406	1.33726	3.34048	0.580692	1.49557
2290	YGR192C	TDH3	glycolysis*	glyceraldehyde-3-phosphate dehydrogenase (phosphorylating) activity	cytoplasm*	Glyceraldehyde-3-phosphate dehydrogenase, isozyme 3, involved in glycolysis and gluconeogenesis; tetramer that catalyzes the reaction of glyceraldehyde-3-phosphate to 1,3 bis-phosphoglycerate; detected in the cytoplasm and cell-wall	0	0.739104	0.606203	0.467487	0.532364	0.557998	0.580631	1.4955
2490	YGL087C	MMS2	response to DNA damage stimulus*	ubiquitin-protein ligase activity	cytoplasm*	Protein involved in error-free postreplication DNA repair; forms a heteromeric complex with Ubc13p that has a ubiquitin-conjugating activity; cooperates with chromatin-associated RING finger proteins, Rad18p and Rad5p	0	0.371417	0.490265	0.550954	0.573912	0.915408	0.580391	1.49525
3619	YJL144W	YJL144W	response to desiccation	molecular_function	cytoplasm	Hypothetical ORF	0	0.517229	0.0804061	0.430063	0.775805	1.08383	0.577467	1.49223
2511	YJL159W	HSP150	cell wall organization and biogenesis	structural constituent of cell wall	chitin- and beta-glucan-containing cell wall	O-mannosylated heat shock protein that is secreted and covalently attached to the cell wall via beta-1,3-glucan and disulfide bridges; required for cell wall stability; induced by heat shock, oxidative stress, and nitrogen limitation	0	0.332471	0.376151	0.404739	0.765432	0.99717	0.575193	1.48988
2125	YER177W	BMH1	sporulation (sensu Fungi)*	protein binding*	nucleus	14-3-3 protein, major isoform; controls proteome at post-transcriptional level, binds proteins and DNA, involved in regulation of many processes including exocytosis, vesicle transport, Ras/MAPK signaling, and rapamycin-sensitive signaling	0	0.5704	0.497335	0.416686	0.522869	0.864113	0.574281	1.48893
2277	YIL155C	GUT2	carbohydrate metabolic process*	glycerol-3-phosphate dehydrogenase activity	mitochondrion*	Mitochondrial glycerol-3-phosphate dehydrogenase; expression is repressed by both glucose and cAMP and derepressed by non-fermentable carbon sources in a Snf1p, Rsf1p, Hap2/3/4/5 complex dependent manner	0	0.812927	0.448294	0.505414	0.480378	0.616539	0.57271	1.48731
2068	YKL093W	MBR1	aerobic respiration	molecular_function	cellular_component	Protein involved in mitochondrial functions and stress response; overexpression suppresses growth defects of hap2, hap3, and hap4 mutants	0	0.882732	0.221263	0.396232	0.477108	0.877841	0.571035	1.48559
2161	YGR266W	YGR266W	biological_process	molecular_function	mitochondrion*	probably contains a single transmembrane span	0	0.419513	0.351721	0.418858	0.530009	1.12617	0.569255	1.48376
2172	YDL078C	MDH3	fatty acid beta-oxidation*	L-malate dehydrogenase activity	peroxisome*	Cytoplasmic malate dehydrogenase, catalyzes interconversion of malate and oxaloacetate; involved in the glyoxylate cycle	0	0.205512	0.339728	0.511879	0.63301	1.15508	0.569041	1.48354
2128	YMR276W	DSK2	ER-associated protein catabolic process*	protein binding, bridging	nucleus	Nuclear-enriched ubiquitin-like polyubiquitin-binding protein, required for spindle pole body (SPB) duplication and for transit through the G2/M phase of the cell cycle, involved in proteolysis, interacts with the proteasome	0	0.47343	0.464782	0.521985	0.379366	0.999467	0.567806	1.48227
3509	YER153C	PET122	translation	translation regulator activity	mitochondrion*	Specific translational activator for the COX3 mRNA that acts together with Pet54p and Pet494p; located in the mitochondrial inner membrane	0	0.290753	-0.0795526	0.0179573	0.945123	1.65624	0.566103	1.48052
2418	YDR276C	PMP3	cation transport*	molecular_function	plasma membrane	Small plasma membrane protein related to a family of plant polypeptides that are overexpressed under high salt concentration or low temperature, not essential for viability, deletion causes hyperpolarization of the plasma membrane potential	0	0.515573	0.53025	0.541865	0.508246	0.733488	0.565884	1.48029
2480	YOL084W	PHM7	biological_process	molecular_function	vacuole, cell cycle-correlated morphology	Protein of unknown function, expression is regulated by phosphate levels; green fluorescent protein (GFP)-fusion protein localizes to the cell periphery and vacuole	0	0.281127	-0.0155601	0.574381	1.01648	0.962789	0.563843	1.4782
6069	YJR029W	YJR029W				TyB Gag-Pol protein; proteolytically processed to make the Gag, RT, PR, and IN proteins that are required for retrotransposition	0	1.03309	0.845821	0.597992	0.105765	0.231805	0.562895	1.47723
2114	YJL142C	YJL142C				Hypothetical protein; null mutant displays increased levels of spontaneous Rad52 foci	0	0.435623	0.22442	0.442801	0.590661	1.1162	0.561941	1.47625
263	YOR347C	PYK2	pyruvate metabolic process	pyruvate kinase activity	mitochondrion*	Pyruvate kinase that appears to be modulated by phosphorylation; PYK2 transcription is repressed by glucose, and Pyk2p may be active under low glycolytic flux	0	0.835354	0.549617	0.857456	0.42566	0.131792	0.559976	1.47424
2508	YOR152C	YOR152C	biological_process	molecular_function	membrane fraction	Hypothetical ORF	0	0.345954	0.185616	0.425945	0.817778	1.02414	0.559887	1.47415
2335	YLR248W	RCK2	protein amino acid phosphorylation*	protein serine/threonine kinase activity	cytoplasm	Protein kinase involved in the response to oxidative and osmotic stress; identified as suppressor of S. pombe cell cycle checkpoint mutations	0	0.560597	0.4584	0.60035	0.547397	0.608218	0.554992	1.46916
3515	YKL145W	RPT1	ubiquitin-dependent protein catabolic process	ATPase activity*	proteasome regulatory particle, base subcomplex (sensu Eukaryota)	One of six ATPases of the 19S regulatory particle of the 26S proteasome involved in the degradation of ubiquitinated substrates; required for optimal CDC20 transcription; interacts with Rpn12p and the E3 ubiquitin-protein ligase Ubr1p	0	0.209655	0.312315	0.434683	0.51992	1.2903	0.553374	1.46751
2121	YDL007W	RPT2	ubiquitin-dependent protein catabolic process	ATPase activity*	nucleus*	One of six ATPases of the 19S regulatory particle of the 26S proteasome involved in the degradation of ubiquitinated substrates; required for normal peptide hydrolysis by the core 20S particle	0	0.55594	0.441479	0.482488	0.374432	0.904584	0.551785	1.4659
2160	YOL038W	PRE6	ubiquitin-dependent protein catabolic process	endopeptidase activity	mitochondrion*	20S proteasome alpha-type subunit; green fluorescent protein (GFP)-fusion protein relocates from the cytosol to the mitochondrial outer surface upon oxidative stress	0	0.395754	0.33265	0.467096	0.490152	1.04073	0.545275	1.4593
3443	YBL078C	ATG8	protein targeting to vacuole*	microtubule binding	cytoplasm*	Protein required for autophagy; modified by the serial action of Atg4p, Atg7p, and Atg3p, and conjugated at the C terminus with phosphatidylethanolamine, to become the form essential for generation of autophagosomes	0	0.328499	-0.207139	-0.0142571	0.764829	1.82612	0.539611	1.45358
2363	YMR261C	TPS3	response to stress*	enzyme regulator activity*	alpha,alpha-trehalose-phosphate synthase complex (UDP-forming)	Regulatory subunit of trehalose-6-phosphate synthase/phosphatase complex, which synthesizes the storage carbohydrate trehalose; expression is induced by stress conditions and repressed by the Ras-cAMP pathway	0	0.383822	0.470884	0.645427	0.676842	0.507113	0.536818	1.45077
5676	YDL144C	YDL144C	biological_process	molecular_function	cytoplasm*	Hypothetical ORF	0	0.911556	0.434544	0.44901	0.195917	0.690164	0.536238	1.45019
245	YKL195W	MIA40	protein targeting*	molecular_function	mitochondrion*	Essential protein of the mitochondrial intermembrane space (IMS); promotes retention of newly imported proteins; may do so by stabilizing client protein folding as part of a disulfide relay system or transferring metal to client proteins	0	0.870291	0.630973	0.672938	0.217503	0.27462	0.533265	1.4472
2252	YAL012W	CYS3	response to drug*	cystathionine gamma-lyase activity	cytoplasm	Cystathionine gamma-lyase, catalyzes one of the two reactions involved in the transsulfuration pathway that yields cysteine from homocysteine with the intermediary formation of cystathionine	0	0.392433	0.639284	0.675713	0.18701	0.768023	0.532492	1.44643
3966	YKL039W	PTM1	biological_process	molecular_function	cellular_component	Protein of unknown function, copurifies with late Golgi vesicles containing the v-SNARE Tlg2p	0	1.15595	0.393494	0.474265	0.353817	0.284044	0.532313	1.44625
2510	YOR230W	WTM1	protein import into nucleus*	transcription corepressor activity	nucleus	Transcriptional repressor involved in regulation of meiosis and silencing, required for nuclear localization of the ribonucleotide reductase small subunit Rnr2p and Rnr4p; contains WD repeats	0	0.340011	0.272399	0.437637	0.710532	0.899898	0.532095	1.44603
2526	YDL248W	COS7	biological_process	receptor activity	mitochondrion	Protein of unknown function, member of the DUP380 subfamily of conserved, often subtelomerically-encoded proteins; the authentic, non-tagged protein is detected in highly purified mitochondria in high-throughput studies	0	0.379398	0.241245	0.262724	0.724461	1.02966	0.527497	1.44143
2169	YBR126C	TPS1	response to drug*	alpha,alpha-trehalose-phosphate synthase (UDP-forming) activity	cytoplasm*	Synthase subunit of trehalose-6-phosphate synthase/phosphatase complex, which synthesizes the storage carbohydrate trehalose; also found in a monomeric form; expression is induced by the stress response and repressed by the Ras-cAMP pathway	0	0.312616	0.298129	0.583417	0.515577	0.925276	0.527003	1.44093
3605	YML132W	COS3	sodium ion homeostasis	protein binding	vacuole, cell cycle-correlated morphology*	Protein involved in salt resistance; interacts with sodium:hydrogen antiporter Nha1p; member of the DUP380 subfamily of conserved, often subtelomerically-encoded proteins	0	0.572581	0.202195	0.0993736	0.760177	0.994215	0.525708	1.43964
2140	YML070W	DAK1	response to stress*	glycerone kinase activity	cytoplasm	Dihydroxyacetone kinase, required for detoxification of dihydroxyacetone (DHA); involved in stress adaptation	0	0.636352	0.318697	0.361523	0.381355	0.930215	0.525629	1.43956
2082	YJL225C	YJL225C	biological_process	helicase activity	cellular_component	Hypothetical ORF	0	0.524191	0.399987	0.524496	0.453616	0.725025	0.525463	1.4394
2419	YGR250C	YGR250C	biological_process	RNA binding	cytoplasm	Hypothetical ORF	0	0.487404	0.475612	0.485884	0.461684	0.710062	0.524129	1.43807
6125	YIL177C	YIL177C	biological_process	helicase activity	cellular_component	Hypothetical ORF	0	0.790069	0.574026	0.481925	0.308763	0.461489	0.523255	1.43719
2340	YHL021C	FMP12	biological_process	molecular_function	mitochondrion	Putative protein of unknown function; the authentic, non-tagged protein is detected in highly purified mitochondria in high-throughput studies	0	0.45001	0.263928	0.61886	0.672532	0.588125	0.518691	1.43265
258	YNL077W	APJ1	biological_process	unfolded protein binding	cytoplasm*	Putative chaperone of the HSP40 (DNAJ) family; overexpression interferes with propagation of the [Psi+] prion; the authentic, non-tagged protein is detected in highly purified mitochondria in high-throughput studies	0	0.754987	0.462535	0.759272	0.368098	0.239018	0.516782	1.43076
4841	YHR049W	FSH1	biological_process	serine hydrolase activity	cytoplasm*	Serine hydrolase that localizes to both the nucleus and cytoplasm; sequence is similar to Fsh2p and Fsh3p	0	0.979764	1.04311	0.880588	0.115965	-0.435717	0.516741	1.43072
259	YOL032W	OPI10	inositol metabolic process	molecular_function	cytoplasm*	Protein with a possible role in phospholipid biosynthesis, based on inositol-excreting phenotype of the null mutant and its suppression by exogenous choline	0	0.689892	0.480852	0.662969	0.461457	0.274297	0.513893	1.4279
2365	YPL087W	YDC1	response to heat*	ceramidase activity	endoplasmic reticulum	Alkaline dihydroceramidase, involved in sphingolipid metabolism; preferentially hydrolyzes dihydroceramide to a free fatty acid and dihydrosphingosine; has a minor reverse activity	0	0.388824	0.529775	0.666444	0.615195	0.360026	0.512053	1.42608
299	YGR260W	TNA1	nicotinamide mononucleotide transport	nicotinamide mononucleotide permease activity	mitochondrion*	High affinity nicotinic acid plasma membrane permease, responsible for uptake of low levels of nicotinic acid; expression of the gene increases in the absence of extracellular nicotinic acid or para-aminobenzoate (PABA)	0	0.839729	0.460494	0.589351	0.457668	0.206884	0.510825	1.42486
2174	YMR297W	PRC1	vacuolar protein catabolic process*	carboxypeptidase C activity*	cytoplasm*	Vacuolar carboxypeptidase Y (proteinase C), broad-specificity C-terminal exopeptidase involved in non-specific protein degradation in the vacuole; member of the serine carboxypeptidase family	0	0.239958	0.241178	0.393029	0.555264	1.12462	0.510811	1.42485
275	YLR201C	COQ9	aerobic respiration*	molecular_function	mitochondrion*	Protein required for ubiquinone (coenzyme Q) biosynthesis and respiratory growth; localizes to the matrix face of the mitochondrial inner membrane in a large complex with ubiquinone biosynthetic enzymes	0	1.02013	0.483678	0.713665	0.399696	-0.0690454	0.509624	1.42368
2279	YKL013C	ARC19	mitochondrion inheritance*	structural molecule activity	Arp2/3 protein complex	Subunit of the ARP2/3 complex, which is required for the motility and integrity of cortical actin patches	0	0.642442	0.39068	0.443705	0.425837	0.632589	0.507051	1.42114
2175	YOR059C	YOR059C	biological_process	molecular_function	lipid particle	Hypothetical ORF	0	0.28046	0.259717	0.444383	0.509208	1.03376	0.505505	1.41962
4721	YGR211W	ZPR1	regulation of progression through cell cycle*	protein binding	cytoplasm*	Essential protein with two zinc fingers, present in the nucleus of growing cells but relocates to the cytoplasm in starved cells via a process mediated by Cpr1p; binds to translation elongation factor eEF-1 (Tef1p)	0	1.28646	0.768899	0.603077	0.0538416	-0.186482	0.505159	1.41928
817	YOL152W	FRE7	biological_process	ferric-chelate reductase activity	cellular_component	Putative ferric reductase with similarity to Fre2p; expression induced by low copper levels	0	-0.274248	0.604622	0.521684	1.48324	0.179145	0.502888	1.41705
3359	YMR103C	YMR103C				Hypothetical ORF	0	0.603887	0.114532	0.365026	0.782107	0.648709	0.502852	1.41701
5634	YDR475C	JIP4	biological_process	molecular_function	cellular_component	Protein of unknown function; previously annotated as two separate ORFs, YDR474C and YDR475C, which were merged as a result of corrections to the systematic reference sequence	0	0.954137	0.285947	0.402046	0.0958513	0.770887	0.501774	1.41595
5635	YDR475C	JIP4	biological_process	molecular_function	cellular_component	Protein of unknown function; previously annotated as two separate ORFs, YDR474C and YDR475C, which were merged as a result of corrections to the systematic reference sequence	0	0.954137	0.285947	0.402046	0.0958513	0.770887	0.501774	1.41595
3559	YJL155C	FBP26	glucose metabolic process	fructose-2,6-bisphosphate 2-phosphatase activity*	cytosol	Fructose-2,6-bisphosphatase, required for glucose metabolism	0	0.219096	0.160732	0.318931	0.715254	1.093	0.501402	1.41559
5596	YEL052W	AFG1	response to oxidative stress*	molecular_function	mitochondrion*	Conserved protein that may act as a chaperone in the degradation of misfolded or unassembled cytochrome c oxidase subunits; localized to matrix face of the mitochondrial inner membrane; member of the AAA family but lacks a protease domain	0	0.865148	0.476611	0.629512	-0.0255221	0.55279	0.499708	1.41393
4828	YJL063C	MRPL8	translation*	structural constituent of ribosome	mitochondrion*	Mitochondrial ribosomal protein of the large subunit	0	1.00264	0.794576	0.58266	0.092386	0.0211581	0.498685	1.41292
2347	YIR016W	YIR016W	biological_process	molecular_function	cellular_component	Hypothetical ORF	0	0.410147	0.401455	0.671415	0.554124	0.439206	0.495269	1.40958
2503	YNL223W	ATG4	protein targeting to vacuole*	microtubule binding*	cytoplasm*	Cysteine protease required for autophagy; cleaves Atg8p to a form required for autophagosome and Cvt vesicle generation; mediates attachment of autophagosomes to microtubules through interactions with Tub1p and Tub2p	0	0.402622	0.243276	0.406198	0.620856	0.794999	0.49359	1.40794
2253	YGL062W	PYC1	gluconeogenesis*	pyruvate carboxylase activity	cytosol	Pyruvate carboxylase isoform, cytoplasmic enzyme that converts pyruvate to oxaloacetate; highly similar to isoform Pyc2p but differentially regulated; mutations in the human homolog are associated with lactic acidosis	0	0.43513	0.497298	0.590325	0.279324	0.655636	0.491543	1.40595
2544	YDR357C	YDR357C	biological_process	molecular_function	cytoplasm	Protein of unknown function; green fluorescent protein (GFP)-fusion protein localizes to the cytoplasm in a punctate pattern	0	0.198963	0.317437	0.491283	0.628097	0.816104	0.490377	1.40481
242	YKL167C	MRP49	translation	structural constituent of ribosome	mitochondrion*	Mitochondrial ribosomal protein of the large subunit, not essential for mitochondrial translation	0	0.792093	0.559762	0.55521	0.180861	0.362102	0.490006	1.40445
3502	YMR181C	YMR181C	biological_process	molecular_function	cellular_component	Hypothetical ORF	0	0.306583	-0.104954	0.216336	0.791248	1.23099	0.48804	1.40254
2163	YOR215C	YOR215C	biological_process	molecular_function	mitochondrion	Hypothetical ORF	0	0.327485	0.270545	0.376696	0.472629	0.983658	0.486203	1.40075
3505	YGR284C	ERV29	ER to Golgi vesicle-mediated transport	molecular_function	ER to Golgi transport vesicle	Protein localized to COPII-coated vesicles, involved in vesicle formation and incorporation of specific secretory cargo	0	0.435051	0.194759	0.194772	0.504027	1.09816	0.485354	1.39993
2474	YOR178C	GAC1	meiosis*	structural molecule activity*	protein phosphatase type 1 complex	Regulatory subunit for Glc7p type-1 protein phosphatase (PP1), tethers Glc7p to Gsy2p glycogen synthase, binds Hsf1p heat shock transcription factor, required for induction of some HSF-regulated genes under heat shock	0	0.383944	0.140433	0.497004	0.728946	0.673829	0.484831	1.39942
2104	YCR061W	YCR061W	regulation of cell size	molecular_function	cytoplasm	Protein of unknown function; green fluorescent protein (GFP)-fusion protein localizes to the cytoplasm in a punctate pattern	0	0.720545	0.112002	0.29585	0.328887	0.966655	0.484788	1.39938
2105	YCR061W	YCR061W	regulation of cell size	molecular_function	cytoplasm	Protein of unknown function; green fluorescent protein (GFP)-fusion protein localizes to the cytoplasm in a punctate pattern	0	0.720545	0.112002	0.29585	0.328887	0.966655	0.484788	1.39938
2176	YGR019W	UGA1	nitrogen utilization	4-aminobutyrate transaminase activity	intracellular	Gamma-aminobutyrate (GABA) transaminase (4-aminobutyrate aminotransferase) involved in the 4-aminobutyrate and glutamate degradation pathways; required for normal oxidative stress tolerance and nitrogen utilization	0	0.173983	0.154345	0.47561	0.588316	1.01784	0.482019	1.3967
5655	YHR054C	YHR054C	biological_process	molecular_function	cellular_component	Hypothetical ORF	0	0.966644	0.494864	0.437785	0.0499176	0.447479	0.479338	1.3941
2292	YBR035C	PDX3	telomere maintenance*	pyridoxamine-phosphate oxidase activity	cellular_component	Pyridoxine (pyridoxamine) phosphate oxidase, has homologs in E. coli and Myxococcus xanthus; transcription is under the general control of nitrogen metabolism	0	0.53739	0.519606	0.425975	0.413515	0.494586	0.478214	1.39302
3500	YGL156W	AMS1	carbohydrate metabolic process*	alpha-mannosidase activity	vacuolar membrane	Vacuolar alpha mannosidase, involved in free oligosaccharide (fOS) degradation; delivered to the vacuole in a novel pathway separate from the secretory pathway	0	0.151613	-0.143591	0.246966	0.839086	1.28229	0.475273	1.39018
2135	YDR022C	CIS1	autophagy*	molecular_function	cytoplasm	Protein required for autophagosome formation in concert with Atg17p; may be involved in microtubule organization; high-copy suppressor of CIK1 deletion	0	0.407883	0.229685	0.485311	0.392101	0.857533	0.474502	1.38944
4727	YNL185C	MRPL19	translation	structural constituent of ribosome	mitochondrion*	Mitochondrial ribosomal protein of the large subunit	0	1.28289	0.623631	0.747424	0.0351344	-0.320745	0.473667	1.38863
4724	YHR147C	MRPL6	translation	structural constituent of ribosome	mitochondrion*	Mitochondrial ribosomal protein of the large subunit	0	1.22362	0.673876	0.59421	0.124536	-0.248912	0.473467	1.38844
2484	YBR139W	YBR139W	phytochelatin biosynthetic process	serine hydrolase activity*	vacuole, cell cycle-correlated morphology	Hypothetical ORF	0	0.357078	0.329544	0.439019	0.485083	0.746254	0.471396	1.38645
3620	YPR026W	ATH1	response to stress*	alpha,alpha-trehalase activity	chitin- and beta-glucan-containing cell wall*	Acid trehalase required for utilization of extracellular trehalose	0	0.435659	0.113027	0.342132	0.674778	0.789699	0.471059	1.38613
3614	YOR010C	TIR2	response to stress	molecular_function	chitin- and beta-glucan-containing cell wall	Putative cell wall mannoprotein of the Srp1p/Tip1p family of serine-alanine-rich proteins; transcription is induced by cold shock and anaerobiosis	0	0.383021	0.0470937	0.246429	0.686963	0.985843	0.46987	1.38498
96	YPR047W	MSF1	translation*	phenylalanine-tRNA ligase activity	mitochondrion	Mitochondrial phenylalanyl-tRNA synthetase alpha subunit, active as a monomer, unlike the cytoplasmic subunit which is active as a dimer complexed to a beta subunit dimer; similar to the alpha subunit of E. coli phenylalanyl-tRNA synthetase	0	0.519493	0.608536	0.769436	0.354511	0.091715	0.468738	1.3839
2486	YDR122W	KIN1	exocytosis	protein kinase activity	plasma membrane*	Serine/threonine protein kinase involved in regulation of exocytosis; localizes to the cytoplasmic face of the plasma membrane; closely related to Kin2p	0	0.309693	0.274508	0.451052	0.501986	0.787396	0.464927	1.38025
2367	YML110C	COQ5	aerobic respiration*	2-hexaprenyl-6-methoxy-1,4-benzoquinone methyltransferase activity	mitochondrion*	2-hexaprenyl-6-methoxy-1,4-benzoquinone methyltransferase, involved in ubiquinone (Coenzyme Q) biosynthesis; localizes to the matrix face of the mitochondrial inner membrane in a large complex with other ubiquinone biosynthetic enzymes	0	0.491648	0.485145	0.525996	0.51842	0.301691	0.46458	1.37992
2450	YJL161W	FMP33	biological_process	molecular_function	mitochondrion	Putative protein of unknown function; the authentic, non-tagged protein is detected in highly purified mitochondria in high-throughput studies	0	0.11707	0.305691	0.59986	0.668419	0.631442	0.464496	1.37984
2223	YAL030W	SNC1	endocytosis*	v-SNARE activity	endosome*	Vesicle membrane receptor protein (v-SNARE) involved in the fusion between Golgi-derived secretory vesicles with the plasma membrane; proposed to be involved in endocytosis; member of the synaptobrevin/VAMP family of R-type v-SNARE proteins	0	0.646532	0.276443	0.318311	0.291044	0.785707	0.463607	1.37899
2408	YJL060W	BNA3	NAD biosynthetic process	arylformamidase activity	cytoplasm*	Arylformamidase, involved in biosynthesis of nicotinic acid from tryptophan via kynurenine pathway; potential Cdc28p substrate	0	0.220059	0.435104	0.681	0.357029	0.624057	0.46345	1.37883
4831	YCR046C	IMG1	translation	structural constituent of ribosome	mitochondrion*	Mitochondrial ribosomal protein of the large subunit, required for respiration and for maintenance of the mitochondrial genome	0	0.868709	0.712901	0.791591	0.0399829	-0.0964343	0.46335	1.37874
2250	YER021W	RPN3	ubiquitin-dependent protein catabolic process	molecular_function	proteasome regulatory particle, lid subcomplex (sensu Eukaryota)	Essential, non-ATPase regulatory subunit of the 26S proteasome lid, similar to the p58 subunit of the human 26S proteasome; temperature-sensitive alleles cause metaphase arrest, suggesting a role for the proteasome in cell cycle control	0	0.534267	0.431931	0.441813	0.190553	0.713298	0.462373	1.37781
2318	YHR016C	YSC84	endocytosis*	molecular_function	actin cortical patch	Protein involved in the organization of the actin cytoskeleton; contains SH3 domain similar to Rvs167p	0	0.47739	0.409967	0.644297	0.289251	0.484013	0.460984	1.37648
5672	YLR231C	BNA5	NAD biosynthetic process	kynureninase activity	cytoplasm*	Kynureninase, required for biosynthesis of nicotinic acid from tryptophan via kynurenine pathway	0	0.674712	0.356987	0.495532	0.393327	0.384045	0.460921	1.37642
6108	YNL138W	SRV2	pseudohyphal growth*	cytoskeletal protein binding*	actin cortical patch	CAP (cyclase-associated protein) subunit of adenylyl cyclase complex; N-terminus binds adenylyl cyclase and facilitates activation by RAS; C-terminus binds ADP-actin monomers, facilitating regulation of actin dynamics and cell morphogenesis	0	0.725245	0.55293	0.516618	0.323046	0.173246	0.458217	1.37384
2502	YGR127W	YGR127W	biological_process	molecular_function	cellular_component	Hypothetical ORF	0	0.36322	0.241322	0.384261	0.596698	0.701018	0.457304	1.37297
3662	YIL108W	YIL108W	biological_process	molecular_function	cytoplasm	Hypothetical ORF	0	0.64524	-0.0186027	0.116725	0.482715	1.05688	0.456592	1.3723
2391	YHR092C	HXT4	hexose transport	glucose transporter activity*	plasma membrane*	High-affinity glucose transporter of the major facilitator superfamily, expression is induced by low levels of glucose and repressed by high levels of glucose	0	0.583043	0.198754	0.334085	0.572908	0.592145	0.456187	1.37191
2158	YDR204W	COQ4	ubiquinone biosynthetic process	molecular_function	mitochondrial inner membrane	Protein with a role in ubiquinone (Coenzyme Q) biosynthesis, possibly functioning in stabilization of Coq7p; located on the matrix face of the mitochondrial inner membrane; component of a mitochondrial ubiquinone-synthesizing complex	0	0.329222	0.240156	0.391001	0.395289	0.923444	0.455822	1.37156
282	YJL066C	MPM1	biological_process	molecular_function	mitochondrion*	Mitochondrial membrane protein of unknown function, contains no hydrophobic stretches	0	0.600425	0.421521	0.573576	0.292638	0.390104	0.455653	1.3714
3586	YJR096W	YJR096W	arabinose catabolic process*	aldo-keto reductase activity*	cytoplasm*	Protein with similarity to aldo-keto reductases	0	-0.304811	-0.11064	0.299775	0.604188	1.78559	0.45482	1.37061
2188	YKR071C	DRE2	biological_process	molecular_function	cytoplasm	Protein of unknown function; mutation displays synthetic lethal interaction with the pol3-13 allele of CDC2	0	0.523782	0.443332	0.349074	0.0432869	0.91407	0.454709	1.37051
6067	YJR027W	YJR027W				TyB Gag-Pol protein; proteolytically processed to make the Gag, RT, PR, and IN proteins that are required for retrotransposition	0	0.921295	0.714533	0.558292	-0.0769531	0.156149	0.454663	1.37046
2297	YDL195W	SEC31	ER to Golgi vesicle-mediated transport	structural molecule activity	COPII vesicle coat	Essential phosphoprotein component (p150) of the COPII coat of secretory pathway vesicles, in complex with Sec13p; required for ER-derived transport vesicle formation	0	0.54791	0.412027	0.512517	0.365913	0.43417	0.454507	1.37031
2148	YGR161C	RTS3	protein amino acid dephosphorylation	protein phosphatase type 2A activity	cytoplasm*	Putative component of the protein phosphatase type 2A complex	0	0.321696	0.292832	0.467922	0.309388	0.879595	0.454287	1.37011
3072	YFL057C	AAD16	response to toxin*	aryl-alcohol dehydrogenase activity	cellular_component	Putative aryl-alcohol dehydrogenase with similarity to P. chrysosporium aryl-alcohol dehydrogenase; mutational analysis has not yet revealed a physiological role	0	-0.175306	0.072425	-0.0293167	-0.287817	2.68878	0.453753	1.3696
3571	YIL045W	PIG2	regulation of glycogen biosynthetic process	protein phosphatase type 1 regulator activity	cytoplasm	Putative type-1 protein phosphatase targeting subunit that tethers Glc7p type-1 protein phosphatase to Gsy2p glycogen synthase	0	0.0126731	0.00251597	0.283158	0.864229	1.10397	0.453309	1.36918
2247	YGL048C	RPT6	ubiquitin-dependent protein catabolic process	ATPase activity*	nucleus*	One of six ATPases of the 19S regulatory particle of the 26S proteasome involved in the degradation of ubiquitinated substrates; bound by ubiquitin-protein ligases Ubr1p and Ufd4p; localized mainly to the nucleus throughout the cell cycle	0	0.467112	0.435185	0.463725	0.120831	0.778949	0.45316	1.36904
2189	YDR135C	YCF1	response to drug*	bilirubin transporter activity*	vacuolar membrane	Vacuolar glutathione S-conjugate transporter of the ATP-binding cassette family, has a role in detoxifying metals such as cadmium, mercury, and arsenite; also transports unconjugated bilirubin; similar to human cystic fibrosis protein CFTR	0	0.430542	0.204487	0.179434	0.158939	1.28655	0.451992	1.36793
2095	YLR225C	YLR225C	biological_process	molecular_function	cytoplasm	Hypothetical ORF	0	0.492579	0.140431	0.373106	0.37899	0.868046	0.450631	1.36664
2386	YNL015W	PBI2	vacuole fusion, non-autophagic*	endopeptidase inhibitor activity	cytoplasm*	Cytosolic inhibitor of vacuolar proteinase B, required for efficient vacuole inheritance; with thioredoxin forms protein complex LMA1, which assists in priming SNARE molecules and promotes vacuole fusion	0	0.472983	0.369617	0.327629	0.495139	0.580556	0.449185	1.36527
2127	YBL058W	SHP1	telomere maintenance*	protein phosphatase type 1 regulator activity	cytoplasm*	UBX (ubiquitin regulatory X) domain-containing protein that regulates Glc7p phosphatase activity and interacts with Cdc48p; interacts with ubiquitylated proteins in vivo and is required for degradation of a ubiquitylated model substrate	0	0.383123	0.398393	0.407483	0.3335	0.710372	0.446574	1.3628
2284	YNL339C	YRF1-6	telomere maintenance via recombination	DNA helicase activity	nucleus	Helicase encoded by the Y' element of subtelomeric regions, highly expressed in the mutants lacking the telomerase component TLC1; potentially phosphorylated by Cdc28p	0	0.666602	0.353541	0.322209	0.307768	0.581735	0.446371	1.36261
273	YNL263C	YIF1	ER to Golgi vesicle-mediated transport	molecular_function	endoplasmic reticulum membrane*	Integral membrane protein required for the fusion of ER-derived COPII transport vesicles with the Golgi; interacts with Yip1p and Yos1p; localizes to the Golgi, the ER, and COPII vesicles	0	0.832746	0.524339	0.562137	0.212949	0.0861024	0.443655	1.36005
2108	YIL075C	RPN2	ubiquitin-dependent protein catabolic process	endopeptidase activity*	nucleus*	Subunit of the 26S proteasome, substrate of the N-acetyltransferase Nat1p	0	0.636381	0.191552	0.186969	0.370272	0.830337	0.443102	1.35952
2321	YJR009C	TDH2	glycolysis*	glyceraldehyde-3-phosphate dehydrogenase (phosphorylating) activity	cytoplasm*	Glyceraldehyde-3-phosphate dehydrogenase, isozyme 2, involved in glycolysis and gluconeogenesis; tetramer that catalyzes the reaction of glyceraldehyde-3-phosphate to 1,3 bis-phosphoglycerate; detected in the cytoplasm and cell-wall	0	0.417961	0.579543	0.614289	0.265652	0.336375	0.442764	1.35921
6095	YBR025C	OLA1	ATP catabolic process	ATPase activity	cytoplasm	P-loop ATPase with similarity to human OLA1 and bacterial YchF; identified as specifically interacting with the proteasome; protein levels are induced by hydrogen peroxide	0	1.02272	0.579419	0.589394	-0.0190503	0.0361268	0.441722	1.35822
2243	YDR394W	RPT3	ubiquitin-dependent protein catabolic process	ATPase activity*	proteasome regulatory particle, base subcomplex (sensu Eukaryota)	One of six ATPases of the 19S regulatory particle of the 26S proteasome involved in the degradation of ubiquitinated substrates; substrate of N-acetyltransferase B	0	0.394047	0.38526	0.420084	0.241299	0.748091	0.437756	1.3545
249	YLL066C	YLL066C	biological_process	helicase activity	cellular_component	Hypothetical ORF	0	0.698846	0.543103	0.432383	0.251601	0.245759	0.434338	1.35129
6068	YHR214C-B	YHR214C-B				TyB Gag-Pol protein; proteolytically processed to make the Gag, RT, PR, and IN proteins that are required for retrotransposition	0	0.877191	0.650343	0.437168	0.0388582	0.165838	0.43388	1.35086
271	YNL098C	RAS2	sporulation (sensu Fungi)*	GTPase activity	plasma membrane	GTP-binding protein that regulates the nitrogen starvation response, sporulation, and filamentous growth; farnesylation and palmitoylation required for activity and localization to plasma membrane; homolog of mammalian Ras proto-oncogenes	0	0.755475	0.515491	0.640194	0.184426	0.0729729	0.433712	1.3507
2422	YJL052W	TDH1	glycolysis*	glyceraldehyde-3-phosphate dehydrogenase (phosphorylating) activity	cytoplasm*	Glyceraldehyde-3-phosphate dehydrogenase, isozyme 1, involved in glycolysis and gluconeogenesis; tetramer that catalyzes the reaction of glyceraldehyde-3-phosphate to 1,3 bis-phosphoglycerate; detected in the cytoplasm and cell-wall	0	0.303642	0.367018	0.465199	0.389753	0.639181	0.432959	1.35
2438	YOR362C	PRE10	ubiquitin-dependent protein catabolic process	endopeptidase activity	proteasome core complex, alpha-subunit complex (sensu Eukaryota)	20S proteasome alpha-type subunit	0	0.171011	0.423093	0.514658	0.34852	0.706569	0.43277	1.34982
2202	YER150W	SPI1	biological_process	molecular_function	chitin- and beta-glucan-containing cell wall	GPI-anchored, serine/threonine rich cell wall protein of unknown function; basal expression requires Msn2p/Msn4p; expression is induced under conditions of stress and during the diauxic shift; similar to Sed1p	0	0.631219	0.184955	0.286743	0.17302	0.88329	0.431846	1.34896
6076	YMR050C	YMR050C				TyB Gag-Pol protein; proteolytically processed to make the Gag, RT, PR, and IN proteins that are required for retrotransposition	0	0.982419	0.705618	0.535027	-0.0942959	0.0293186	0.431617	1.34874
251	YDR050C	TPI1	glycolysis	triose-phosphate isomerase activity	cytoplasm*	Triose phosphate isomerase, abundant glycolytic enzyme; mRNA half-life is regulated by iron availability; transcription is controlled by activators Reb1p, Gcr1p, and Rap1p through binding sites in the 5' non-coding region	0	0.600161	0.626332	0.462162	0.236769	0.232	0.431485	1.34862
2086	YBR056W	YBR056W	biological_process	molecular_function	cytoplasm	Hypothetical ORF	0	0.443882	0.245198	0.494115	0.431816	0.541827	0.431368	1.34851
298	YDR182W	CDC1	DNA repair*	molecular_function	integral to membrane	Putative membrane protein of unknown function involved in Mn2+ homeostasis; mutants display actin and general growth defects, heterogeneous cell cycle arrests, and pleiotropic defects in cell cycle progression and organelle distribution	0	0.733162	0.367339	0.56291	0.378065	0.114242	0.431144	1.3483
3506	YML028W	TSA1	response to oxidative stress*	unfolded protein binding*	cytoplasm	Ubiquitous housekeeping thioredoxin peroxidase, reduces reactive oxygen, nitrogen and sulfur species using thioredoxin as hydrogen donor; mediates redox regulation of the nuclear localization of Yap1p; deletion results in mutator phenotype	0	0.357019	0.230383	0.139418	0.434324	0.993932	0.431015	1.34818
2213	YGR135W	PRE9	ubiquitin-dependent protein catabolic process*	endopeptidase activity	proteasome core complex, alpha-subunit complex (sensu Eukaryota)	20S proteasome beta-type subunit; the only nonessential 20S subunit	0	0.580242	0.398059	0.39169	0.110719	0.674103	0.430963	1.34813
1616	YBR037C	SCO1	protein complex assembly*	thioredoxin peroxidase activity*	mitochondrion*	Copper-binding protein of the mitochondrial inner membrane, required for cytochrome c oxidase activity and respiration; may function to deliver copper to cytochrome c oxidase; has similarity to thioredoxins	0	0.130511	0.753636	0.900503	0.221722	0.13706	0.428686	1.34601
2404	YPR153W	YPR153W	biological_process	molecular_function	cellular_component	Hypothetical ORF	0	0.496728	0.119475	0.268311	0.447258	0.808261	0.428007	1.34537
2258	YIL033C	BCY1	negative regulation of Ras protein signal transduction	cAMP-dependent protein kinase inhibitor activity	cytoplasm*	Regulatory subunit of the cyclic AMP-dependent protein kinase (PKA), a component of a signaling pathway that controls a variety of cellular processes, including metabolism, cell cycle, stress response, stationary phase, and sporulation	0	0.52126	0.340117	0.502139	0.0762477	0.69765	0.427483	1.34488
6090	YJL096W	MRPL49	translation	structural constituent of ribosome	mitochondrion*	Mitochondrial ribosomal protein of the large subunit	0	1.12779	0.606247	0.530458	-0.118661	-0.0116278	0.426841	1.34429
2118	YCR004C	YCP4	biological_process	electron carrier activity	cytoplasm*	Protein of unknown function, has sequence and structural similarity to flavodoxins; the authentic, non-tagged protein is detected in highly purified mitochondria in high-throughput studies	0	0.370681	0.24662	0.280962	0.38767	0.841285	0.425444	1.34299
5653	YDR177W	UBC1	endocytosis*	ubiquitin-protein ligase activity	proteasome complex (sensu Eukaryota)	Ubiquitin-conjugating enzyme that mediates selective degradation of short-lived and abnormal proteins; plays a role in vesicle biogenesis and ER-associated protein degradation (ERAD); component of the cellular stress response	0	1.0196	0.361721	0.40953	-0.0472096	0.378267	0.424381	1.342
5668	YPL095C	EEB1	medium-chain fatty acid metabolic process	alcohol O-acetyltransferase activity*	cellular_component	Acyl-coenzymeA:ethanol O-acyltransferase responsible for the major part of medium-chain fatty acid ethyl ester biosynthesis during fermentation; possesses short chain esterase activity; may be involved in lipid metabolism and detoxification	0	0.926742	0.391357	0.491906	0.0890395	0.221853	0.424179	1.34181
2190	YER062C	HOR2	response to osmotic stress*	glycerol-1-phosphatase activity	cytoplasm*	One of two redundant DL-glycerol-3-phosphatases (RHR2/GPP1 encodes the other) involved in glycerol biosynthesis; induced in response to hyperosmotic stress and oxidative stress, and during the diauxic transition	0	0.355756	0.192332	0.173033	0.159037	1.24027	0.424086	1.34172
2385	YHR080C	YHR080C	biological_process	molecular_function	mitochondrion*	Hypothetical ORF	0	0.496279	0.307325	0.373757	0.440548	0.500104	0.423603	1.34127
2171	YOL153C	YOL153C	biological_process	molecular_function	cellular_component	Hypothetical ORF	0	0.212631	0.145096	0.508538	0.47652	0.774088	0.423375	1.34106
3445	YGR281W	YOR1	telomere maintenance*	xenobiotic-transporting ATPase activity	plasma membrane*	Plasma membrane transporter of the ATP-binding cassette (ABC) family, mediates export of many different organic anions including oligomycin	0	0.338831	-0.065478	0.282229	0.514248	1.0465	0.423265	1.34096
2495	YNL208W	YNL208W	biological_process	molecular_function	mitochondrion*	Hypothetical ORF	0	0.295391	0.289364	0.352227	0.461326	0.705178	0.420697	1.33857
6075	YMR045C	YMR045C				TyB Gag-Pol protein; proteolytically processed to make the Gag, RT, PR, and IN proteins that are required for retrotransposition	0	0.979105	0.693917	0.501406	-0.0771288	0.00294728	0.420049	1.33797
2245	YDR388W	RVS167	endocytosis*	cytoskeletal protein binding	actin cortical patch	Actin-associated protein, subunit of a complex (Rvs161p-Rvs167p) involved in regulation of actin cytoskeleton, endocytosis, and viability following starvation or osmotic stress; homolog of mammalian amphiphysin	0	0.44888	0.327903	0.444406	0.198081	0.671916	0.418237	1.33629
2126	YPL225W	YPL225W	biological_process	molecular_function	cytoplasm*	Hypothetical ORF	0	0.399693	0.346269	0.269665	0.35366	0.721864	0.41823	1.33629
2119	YKL210W	UBA1	ubiquitin cycle	ubiquitin activating enzyme activity	cytoplasm*	Ubiquitin activating enzyme, involved in ubiquitin-mediated protein degradation and essential for viability	0	0.325869	0.213154	0.285729	0.414291	0.852043	0.418217	1.33628
6104	YDR077W	SED1	cell wall organization and biogenesis*	structural constituent of cell wall	mitochondrion*	Major stress-induced structural GPI-cell wall glycoprotein in stationary-phase cells, associates with translating ribosomes, possible role in mitochondrial genome maintenance; ORF contains two distinct variable minisatellites	0	0.705632	0.568782	0.35186	0.294974	0.166361	0.417522	1.33563
2487	YFR047C	BNA6	NAD biosynthetic process	nicotinate-nucleotide diphosphorylase (carboxylating) activity	cytoplasm*	Quinolinate phosphoribosyl transferase, required for biosynthesis of nicotinic acid from tryptophan via kynurenine pathway	0	0.24585	0.281169	0.43547	0.444333	0.680044	0.417373	1.33549
2527	YHL048W	COS8	response to unfolded protein	molecular_function	nuclear envelope	Nuclear membrane protein, member of the DUP380 subfamily of conserved, often subtelomerically-encoded proteins; regulation suggests a potential role in the unfolded protein response	0	0.275418	0.23617	0.260638	0.564412	0.743449	0.416017	1.33424
2296	YBL047C	EDE1	endocytosis	ubiquitin binding	cellular bud neck*	Key endocytic protein involved in a network of interactions with other endocytic proteins, binds membranes in a ubiquitin-dependent manner, may also bind ubiquitinated membrane-associated proteins	0	0.555879	0.388089	0.412176	0.288704	0.430611	0.415092	1.33338
2051	YFR017C	YFR017C	biological_process	molecular_function	cytoplasm	Hypothetical ORF	0	0.634868	0.0562087	0.440186	0.296684	0.633458	0.412281	1.33079
1614	YLR289W	GUF1	biological_process	GTPase activity	mitochondrion	Mitochondrial GTPase of unknown function, similar to E. coli elongation factor-type GTP-binding protein LepA and to LK1236.1 from Caenorhabditis elegans	0	-0.0545666	0.811044	0.783463	0.31206	0.208957	0.412191	1.33071
6126	YDR545W	YRF1-1	telomere maintenance via recombination	DNA helicase activity	nucleus	Helicase encoded by the Y' element of subtelomeric regions, highly expressed in the mutants lacking the telomerase component TLC1; potentially phosphorylated by Cdc28p	0	0.698662	0.442457	0.413572	0.204136	0.296792	0.411124	1.32972
5636	YKL094W	YJU3	biological_process	serine hydrolase activity	cytoplasm*	Serine hydrolase with sequence similarity to monoglyceride lipase (MGL), localizes to lipid particles	0	0.728642	0.27291	0.35597	0.1031	0.59403	0.41093	1.32954
3516	YMR191W	SPG5	biological_process	molecular_function	cellular_component	Protein required for survival at high temperature during stationary phase; not required for growth on nonfermentable carbon sources	0	0.170602	0.245402	0.271281	0.437925	0.92843	0.410728	1.32936
303	YJR046W	TAH11	regulation of DNA replication initiation	molecular_function	cytoplasm*	DNA replication licensing factor, required for pre-replication complex assembly	0	0.317005	0.686531	0.717123	0.245179	0.0859322	0.410354	1.32901
256	YOR120W	GCY1	response to salt stress*	aldo-keto reductase activity	cytoplasm*	Putative NADP(+) coupled glycerol dehydrogenase, proposed to be involved in an alternative pathway for glycerol catabolism; member of the aldo-keto reductase (AKR) family	0	0.5729	0.503555	0.470198	0.267477	0.236371	0.4101	1.32878
2301	YHL034C	SBP1	35S primary transcript processing	snoRNA binding	nucleolus	Nucleolar single-strand nucleic acid binding protein; associates with small nuclear RNAs	0	0.491086	0.383751	0.421377	0.24083	0.511836	0.409776	1.32848
3622	YMR184W	ADD37	ER-associated protein catabolic process	molecular_function	cytoplasm	Protein of unknown function involved in ER-associated protein degradation; green fluorescent protein (GFP)-fusion protein localizes to the cytoplasm and is induced in response to the DNA-damaging agent MMS; YMR184W is not an essential gene	0	0.538263	-0.0152069	0.176215	0.623559	0.723797	0.409325	1.32806
2294	YCL057W	PRD1	proteolysis	metalloendopeptidase activity*	cytoplasm*	Zinc metalloendopeptidase, found in the cytoplasm and intermembrane space of mitochondria; with Cym1p, involved in degradation of mitochondrial proteins and of presequence peptides cleaved from imported proteins	0	0.446758	0.378834	0.404048	0.35825	0.457255	0.409029	1.32779
5649	YJR040W	GEF1	iron ion homeostasis*	voltage-gated chloride channel activity	Golgi apparatus*	Chloride channel localized to late- or post-Golgi vesicles, involved in iron metabolism; highly homologous to voltage-gated chloride channels in vertebrates	0	0.744322	0.340438	0.421888	0.123573	0.411694	0.408383	1.3272
461	YFR006W	YFR006W	biological_process	X-Pro aminopeptidase activity	cytoplasm	Hypothetical ORF	0	0.374225	0.724776	0.713784	0.316592	-0.089325	0.40801	1.32685
2146	YDR330W	UBX5	ubiquitin-dependent protein catabolic process	molecular_function	cytoplasm*	UBX (ubiquitin regulatory X) domain-containing protein that interacts with Cdc48p	0	0.262461	0.297992	0.459732	0.288068	0.720342	0.405719	1.32475
1572	YLR288C	MEC3	chromatin silencing at telomere*	DNA binding	nucleus	DNA damage and meiotic pachytene checkpoint protein; subunit of a heterotrimeric complex (Rad17p-Mec3p-Ddc1p) that forms a sliding clamp, loaded onto partial duplex DNA by a clamp loader complex; homolog of human and S. pombe Hus1	0	0.0506574	0.484238	0.586088	0.385808	0.517719	0.404902	1.324
2212	YMR108W	ILV2	branched chain family amino acid biosynthetic process	acetolactate synthase activity*	mitochondrion*	Acetolactate synthase, catalyses the first common step in isoleucine and valine biosynthesis and is the target of several classes of inhibitors, localizes to the mitochondria; expression of the gene is under general amino acid control	0	0.710042	0.333654	0.206667	-0.0107153	0.782304	0.40439	1.32353
309	YGR194C	XKS1	xylulose catabolic process	xylulokinase activity	cytoplasm	Xylulokinase, converts D-xylulose and ATP to xylulose 5-phosphate and ADP; rate limiting step in fermentation of xylulose; required for xylose fermentation by recombinant S. cerevisiae strains	0	0.351684	0.488739	0.544695	0.385126	0.244703	0.402989	1.32224
5658	YKL054C	DEF1	telomere maintenance*	molecular_function	nucleus	RNAPII degradation factor, forms a complex with Rad26p in chromatin, enables ubiquitination and proteolysis of RNAPII present in an elongation complex	0	0.990686	0.377286	0.376117	0.00527736	0.26554	0.402981	1.32224
726	YKL001C	MET14	response to drug*	adenylylsulfate kinase activity	cytoplasm*	Adenylylsulfate kinase, required for sulfate assimilation and involved in methionine metabolism	0	-0.300238	0.26007	0.568837	0.33159	1.14906	0.401863	1.32121
2117	YML004C	GLO1	glutathione metabolic process*	lactoylglutathione lyase activity	cytoplasm*	Monomeric glyoxalase I, catalyzes the detoxification of methylglyoxal (a by-product of glycolysis) via condensation with glutathione to produce S-D-lactoylglutathione; expression regulated by methylglyoxal levels and osmotic stress	0	0.339509	0.155376	0.223419	0.360766	0.924886	0.400791	1.32023
6100	YBR019C	GAL10	galactose catabolic process	UDP-glucose 4-epimerase activity*	soluble fraction	UDP-glucose-4-epimerase, catalyzes the interconversion of UDP-galactose and UDP-D-glucose in galactose metabolism; also catalyzes the conversion of alpha-D-glucose or alpha-D-galactose to their beta-anomers	0	0.73358	0.519686	0.414953	0.298981	0.0310056	0.399641	1.31918
6118	YGL008C	PMA1	regulation of pH*	hydrogen-exporting ATPase activity, phosphorylative mechanism	mitochondrion*	Plasma membrane H+-ATPase, pumps protons out of the cell; major regulator of cytoplasmic pH and plasma membrane potential; part of the P2 subgroup of cation-transporting ATPases	0	0.778978	0.521732	0.390181	0.0666612	0.2394	0.399391	1.31895
3524	YDR011W	SNQ2	response to drug*	xenobiotic-transporting ATPase activity	mitochondrion*	ABC transporter protein involved in multidrug resistance and resistance to singlet oxygen species	0	0.0473962	0.0165509	0.134543	0.340505	1.45219	0.398238	1.3179
6098	YER182W	FMP10	biological_process	molecular_function	mitochondrion	Putative protein of unknown function; the authentic, non-tagged protein is detected in highly purified mitochondria in high-throughput studies	0	0.78762	0.486699	0.491891	0.0701319	0.151551	0.397579	1.3173
3432	YIL101C	XBP1	response to stress	transcription factor activity	nucleus	Transcriptional repressor that binds to promoter sequences of the cyclin genes, CYS3, and SMF2; expression is induced by stress or starvation during mitosis, and late in meiosis; member of the Swi4p/Mbp1p family; potential Cdc28p substrate	0	0.325945	-0.0675552	0.337184	0.382356	1.00953	0.397493	1.31722
261	YLR353W	BUD8	pseudohyphal growth*	molecular_function	cellular bud tip*	Protein involved in bud-site selection; diploid mutants display a unipolar budding pattern instead of the wild-type bipolar pattern, and bud at the proximal pole	0	0.620682	0.501035	0.586056	0.259424	0.0148033	0.3964	1.31622
3564	YPL206C	YPL206C	glycerophospholipid catabolic process	glycerophosphodiester phosphodiesterase activity	cytoplasm*	Endoplasmic reticulum protein of unknown function	0	0.0838038	0.13542	0.235839	0.514571	1.01228	0.396382	1.3162
314	YMR244C-A	YMR244C-A	biological_process	molecular_function	cytoplasm*	Hypothetical ORF	0	0.512984	0.442877	0.512107	0.381093	0.132599	0.396332	1.31616
1582	YGR150C	YGR150C	biological_process	molecular_function	mitochondrion	Hypothetical ORF	0	0.160446	0.59	0.642394	0.128026	0.457636	0.3957	1.31558
2394	YNL336W	COS1	biological_process	molecular_function	vacuole, cell cycle-correlated morphology	Protein of unknown function, member of the DUP380 subfamily of conserved, often subtelomerically-encoded proteins	0	0.627731	0.147827	0.262627	0.426189	0.511884	0.395252	1.31517
283	YGR231C	PHB2	protein folding*	molecular_function	mitochondrion*	Subunit of the prohibitin complex (Phb1p-Phb2p), a 1.2 MDa ring-shaped inner mitochondrial membrane chaperone that stabilizes newly synthesized proteins; determinant of replicative life span; involved in mitochondrial segregation	0	0.59192	0.384254	0.552205	0.127162	0.31236	0.39358	1.31365
2275	YGR137W	YGR137W				Hypothetical ORF	0	0.584553	0.321745	0.332795	0.266634	0.461977	0.393541	1.31361
6117	YBL113C	YBL113C	biological_process	helicase activity	cellular_component	Hypothetical ORF	0	0.689781	0.491329	0.37725	0.155653	0.253376	0.393478	1.31356
2130	YNL265C	IST1	translation	molecular_function	endosome	Putative translation initiation factor, as suggested by computational analysis of large-scale protein-protein interaction data	0	0.287449	0.296531	0.372289	0.340923	0.669157	0.39327	1.31337
2197	YMR039C	SUB1	positive regulation of transcription from RNA polymerase II promoter*	transcription coactivator activity	nucleus	Transcriptional coactivator, facilitates elongation by influencing enzymes that modify RNAP II, acts in a peroxide resistance pathway involving Rad2p; suppressor of TFIIB mutations	0	0.60402	0.191703	0.120329	-0.0809495	1.12895	0.392811	1.31295
6094	YKR065C	PAM17	protein import into mitochondrial matrix	molecular_function	mitochondrion*	Presequence translocase-associated motor subunit, required for stable complex formation between cochaperones Pam16p and Pam18p, promotes association of Pam16p-Pam18p with the presequence translocase	0	0.884035	0.464414	0.523177	0.0603605	0.027496	0.391897	1.31212
2507	YBR302C	COS2	biological_process	molecular_function	vacuole, cell cycle-correlated morphology	Protein of unknown function, member of the DUP380 subfamily of conserved, often subtelomerically-encoded proteins	0	0.204754	0.129867	0.269037	0.593517	0.761906	0.391816	1.31204
2134	YPR060C	ARO7	aromatic amino acid family biosynthetic process	chorismate mutase activity	cytoplasm*	Chorismate mutase, catalyzes the conversion of chorismate to prephenate to initiate the tyrosine/phenylalanine-specific branch of aromatic amino acid biosynthesis	0	0.334434	0.277278	0.29646	0.343836	0.70694	0.39179	1.31202
2462	YLR149C	YLR149C	biological_process	molecular_function	cellular_component	Hypothetical ORF	0	0.389894	-0.0518725	0.45869	0.49766	0.664311	0.391737	1.31197
3972	YJL107C	YJL107C	biological_process	molecular_function	cellular_component	Hypothetical ORF	0	0.992969	0.281124	0.188501	0.414667	0.079035	0.391259	1.31154
3556	YLR252W	YLR252W				Hypothetical ORF	0	-0.0547422	-0.00646831	0.329837	0.578595	1.10898	0.391241	1.31152
2287	YOL109W	ZEO1	telomere maintenance*	molecular_function	mitochondrion*	Peripheral membrane protein of the plasma membrane that interacts with Mid2p; regulates the cell integrity pathway mediated by Pkc1p and Slt2p	0	0.598556	0.40709	0.302889	0.238896	0.408004	0.391087	1.31138
311	YDR107C	TMN2	biological_process	molecular_function	membrane fraction	Multispanning membrane protein of unknown function	0	0.445335	0.456522	0.604281	0.411096	0.0370607	0.390859	1.31117
2432	YOR157C	PUP1	ubiquitin-dependent protein catabolic process	endopeptidase activity	proteasome core complex, beta-subunit complex (sensu Eukaryota)	Endopeptidase with trypsin-like activity that cleaves after basic residues; beta-type subunit of 20S proteasome synthesized as a proprotein before being proteolytically processed for assembly into 20S particle; human homolog is subunit Z	0	0.243255	0.399182	0.479079	0.363933	0.468371	0.390764	1.31109
3676	YKL164C	PIR1	cell wall organization and biogenesis*	structural constituent of cell wall	chitin- and beta-glucan-containing cell wall	O-glycosylated protein required for cell wall stability; attached to the cell wall via beta-1,3-glucan; mediates mitochondrial translocation of Apn1p; expression regulated by the cell integrity pathway and by Swi5p during the cell cycle	0	0.0689707	-0.00152283	0.274229	0.876528	0.735076	0.390656	1.31099
3424	YLR297W	YLR297W	biological_process	molecular_function	vacuole, cell cycle-correlated morphology	Hypothetical ORF	0	0.153567	-0.275381	-0.0360326	0.27688	1.83078	0.389962	1.31036
3608	YNR065C	YSN1	biological_process	molecular_function	cellular_component	Sortilin homolog, interacts with proteins of the endocytic machinery	0	0.354822	-0.0823904	0.112016	0.816722	0.746576	0.389549	1.30998
37	YJL196C	ELO1	fatty acid elongation, unsaturated fatty acid	fatty acid elongase activity	membrane	Elongase I, medium-chain acyl elongase, catalyzes carboxy-terminal elongation of unsaturated C12-C16 fatty acyl-CoAs to C16-C18 fatty acids	0	0.289248	0.697896	0.789192	0.108706	0.0608393	0.389176	1.30965
2421	YBR269C	FMP21	biological_process	molecular_function	mitochondrion	Putative protein of unknown function; the authentic, non-tagged protein is detected in highly purified mitochondria in high-throughput studies	0	0.300139	0.318488	0.408105	0.375327	0.543599	0.389132	1.3096
3434	YJL141C	YAK1	protein amino acid phosphorylation	protein kinase activity	cytoplasm*	Serine-threonine protein kinase that is part of a glucose-sensing system involved in growth control in response to glucose availability; translocates from the cytoplasm to the nucleus and phosphorylates Pop2p in response to a glucose signal	0	0.404386	0.00613583	0.185717	0.322893	1.01652	0.387131	1.30779
4827	YNL055C	POR1	aerobic respiration*	voltage-gated ion-selective channel activity	mitochondrion*	Mitochondrial porin (voltage-dependent anion channel), outer membrane protein required for the maintenance of mitochondrial osmotic stability and mitochondrial membrane permeability	0	0.765698	0.659683	0.516685	0.0645474	-0.0731604	0.38669	1.30739
3510	YLR130C	ZRT2	low-affinity zinc ion transport	low-affinity zinc ion transporter activity	plasma membrane	Low-affinity zinc transporter of the plasma membrane; transcription is induced under low-zinc conditions by the Zap1p transcription factor	0	0.146999	-0.0098958	-0.082181	0.678216	1.19919	0.386465	1.30719
6074	YML045W	YML045W				TyB Gag-Pol protein; proteolytically processed to make the Gag, RT, PR, and IN proteins that are required for retrotransposition	0	0.858312	0.659936	0.437367	-0.0606561	0.0367698	0.386346	1.30708
3525	YJL101C	GSH1	response to drug*	glutamate-cysteine ligase activity	intracellular	Gamma glutamylcysteine synthetase, catalyzes the first step in the gamma-glutamyl cycle for glutathione (GSH) biosynthesis; expression induced by oxidants, cadmium, and mercury	0	-0.0453907	-0.108913	0.143968	0.258861	1.68079	0.385863	1.30664
2388	YLR290C	YLR290C	biological_process	molecular_function	mitochondrion	Hypothetical ORF	0	0.435185	0.142027	0.327483	0.467152	0.540317	0.382433	1.30354
2206	YEL017C-A	PMP2	cation transport	molecular_function	membrane	Proteolipid associated with plasma membrane H(+)-ATPase (Pma1p); regulates plasma membrane H(+)-ATPase activity; nearly identical to PMP1	0	0.567832	0.330107	0.203363	0.169273	0.640818	0.382278	1.3034
2516	YOR259C	RPT4	ubiquitin-dependent protein catabolic process	ATPase activity*	nucleus*	One of six ATPases of the 19S regulatory particle of the 26S proteasome involved in the degradation of ubiquitinated substrates; required for spindle pole body duplication; localized mainly to the nucleus throughout the cell cycle	0	0.157308	0.252846	0.30577	0.489373	0.704977	0.382055	1.3032
835	YGR080W	TWF1	bipolar cellular bud site selection*	actin monomer binding	actin cortical patch	Twinfilin, highly conserved actin monomer-sequestering protein involved in regulation of the cortical actin cytoskeleton, composed of two cofilin-like regions, localizes actin monomers to sites of rapid filament assembly	0	0.114655	0.417741	0.551821	0.450398	0.374657	0.381854	1.30302
253	YDL019C	OSH2	endocytosis*	phosphatidylinositol binding*	endoplasmic reticulum*	Member of an oxysterol-binding protein family with seven members in S. cerevisiae; family members have overlapping, redundant functions in sterol metabolism and collectively perform a function essential for viability	0	0.502112	0.455989	0.50739	0.238968	0.199857	0.380863	1.30212
272	YKL067W	YNK1	DNA metabolic process*	nucleoside diphosphate kinase activity	mitochondrion*	Nucleoside diphosphate kinase, catalyzes the transfer of gamma phosphates from nucleoside triphosphates, usually ATP, to nucleoside diphosphates by a mechanism that involves formation of an autophosphorylated enzyme intermediate	0	0.718735	0.449293	0.472128	0.176439	0.0857218	0.380463	1.30176
2241	YEL071W	DLD3	lactate metabolic process	D-lactate dehydrogenase (cytochrome) activity	cytoplasm*	D-lactate dehydrogenase, part of the retrograde regulon which consists of genes whose expression is stimulated by damage to mitochondria and reduced in cells grown with glutamate as the sole nitrogen source, located in the cytoplasm	0	0.320235	0.446799	0.566465	-0.172213	0.740428	0.380343	1.30165
5685	YKL105C	YKL105C	biological_process	molecular_function	cellular_component	Hypothetical ORF	0	0.619756	0.266945	0.422684	0.219528	0.364767	0.378736	1.3002
2100	YHR007C	ERG11	ergosterol biosynthetic process	sterol 14-demethylase activity	endoplasmic reticulum	Lanosterol 14-alpha-demethylase, catalyzes the C-14 demethylation of lanosterol to form 4,4''-dimethyl cholesta-8,14,24-triene-3-beta-ol in the ergosterol biosynthesis pathway; member of the cytochrome P450 family	0	0.407292	0.138077	0.145727	0.352189	0.849392	0.378536	1.30002
3570	YPL230W	YPL230W	biological_process	molecular_function	cellular_component	Up in StarVation	0	0.107517	0.0274541	0.303682	0.646386	0.805501	0.378108	1.29964
5812	YOL005C	RPB11	transcription from RNA polymerase II promoter	DNA-directed RNA polymerase activity	DNA-directed RNA polymerase II, core complex	RNA polymerase II subunit B12.5; part of central core; similar to Rpc19p and bacterial alpha subunit	0	1.16033	0.370499	0.29895	0.0323192	0.027793	0.377978	1.29952
2505	YKL065C	YET1	biological_process	molecular_function	endoplasmic reticulum*	Endoplasmic reticulum transmembrane protein; may interact with ribosomes, based on co-purification experiments; homolog of human BAP31 protein	0	0.21889	0.2114	0.287	0.556167	0.616396	0.377971	1.29951
4839	YMR303C	ADH2	NADH oxidation*	alcohol dehydrogenase activity	cytoplasm	Glucose-repressible alcohol dehydrogenase II, catalyzes the conversion of ethanol to acetaldehyde; involved in the production of certain carboxylate esters; regulated by ADR1	0	0.989612	0.852935	0.733656	-0.267271	-0.42054	0.377678	1.29925
3555	YEL039C	CYC7	electron transport	electron carrier activity	mitochondrion*	Cytochrome c isoform 2, expressed under hypoxic conditions; electron carrier of the mitochondrial intermembrane space that transfers electrons from ubiquinone-cytochrome c oxidoreductase to cytochrome c oxidase during cellular respiration	0	0.0280464	0.127549	0.400574	0.468628	0.861852	0.37733	1.29894
2106	YDL215C	GDH2	nitrogen compound metabolic process	glutamate dehydrogenase activity	mitochondrion*	NAD(+)-dependent glutamate dehydrogenase, degrades glutamate to ammonia and alpha-ketoglutarate; expression sensitive to nitrogen catabolite repression and intracellular ammonia levels	0	0.542669	0.0467222	0.178928	0.282104	0.836059	0.377296	1.29891
6070	YBL005W-B	YBL005W-B				TyB Gag-Pol protein; proteolytically processed to make the Gag, RT, PR, and IN proteins that are required for retrotransposition	0	0.872165	0.698592	0.462126	-0.107776	-0.0412062	0.37678	1.29844
3529	YPR156C	TPO3	polyamine transport	spermine transporter activity	plasma membrane*	Polyamine transport protein specific for spermine; localizes to the plasma membrane; member of the major facilitator superfamily	0	0.174234	0.126909	0.225248	0.189069	1.16554	0.376201	1.29792
2264	YPR098C	YPR098C	biological_process	molecular_function	mitochondrion*	Hypothetical ORF	0	0.533718	0.253961	0.403716	0.176667	0.510366	0.375686	1.29746
74	YJR034W	PET191	cytochrome c oxidase complex assembly	molecular_function	mitochondrion	Protein required for assembly of cytochrome c oxidase; the authentic, non-tagged protein is detected in highly purified mitochondria in high-throughput studies	0	0.210338	0.609417	0.778617	0.250016	0.0264186	0.374961	1.2968
257	YBL107C	YBL107C	biological_process	molecular_function	cytoplasm	Hypothetical ORF	0	0.519211	0.368155	0.50093	0.256879	0.22959	0.374953	1.2968
5454	YDR504C	SPG3	biological_process	molecular_function	cellular_component	Protein required for survival at high temperature during stationary phase; not required for growth on nonfermentable carbon sources	0	0.913503	0.284239	0.219718	0.110872	0.346356	0.374938	1.29678
3964	YMR071C	TVP18	vesicle-mediated transport	molecular_function	clathrin-coated vesicle*	Integral membrane protein localized to late Golgi vesicles along with the v-SNARE Tlg2p; may interact with ribosomes, based on co-purification experiments	0	0.754849	0.327605	0.371654	0.197879	0.219084	0.374214	1.29613
237	YAL060W	BDH1	glucose catabolic process to butanediol	(R,R)-butanediol dehydrogenase activity	cytoplasm	NAD-dependent (2R,3R)-2,3-butanediol dehydrogenase, a zinc-containing medium-chain alcohol dehydrogenase, produces 2,3-butanediol from acetoin during fermentation and allows using 2,3-butanediol as a carbon source during aerobic growth	0	0.523303	0.5845	0.682635	0.195046	-0.120407	0.373015	1.29506
5788	YNL243W	SLA2	telomere maintenance*	protein binding, bridging	actin cortical patch*	Transmembrane actin-binding protein involved in membrane cytoskeleton assembly and cell polarization; adaptor protein that links actin to clathrin and endocytosis; present in the actin cortical patch of the emerging bud tip; dimer in vivo	0	1.16788	0.248137	0.274171	0.0214887	0.151905	0.372717	1.29479
3447	YPL123C	RNY1	cell morphogenesis	endoribonuclease activity	extracellular region	RNAse; member of the T(2) family of endoribonucleases	0	0.288491	-0.049758	0.181533	0.43885	1.0035	0.372522	1.29461
2193	YFR052W	RPN12	ubiquitin-dependent protein catabolic process	endopeptidase activity	proteasome regulatory particle, lid subcomplex (sensu Eukaryota)	Subunit of the 19S regulatory particle of the 26S proteasome lid; synthetically lethal with RPT1, which is an ATPase component of the 19S regulatory particle; physically interacts with Nob1p and Rpn3p	0	0.42748	0.185761	0.204223	0.0880514	0.947072	0.370517	1.29282
2216	YGR037C	ACB1	fatty acid metabolic process*	long-chain fatty acid transporter activity*	cytoplasm*	Acyl-CoA-binding protein, transports newly synthesized acyl-CoA esters from fatty acid synthetase (Fas1p-Fas2p) to acyl-CoA-consuming processes	0	0.624166	0.295581	0.190254	0.184986	0.554659	0.369929	1.29229
2177	YPR151C	SUE1	protein catabolic process	molecular_function	mitochondrial envelope	Mitochondrial protein required for degradation of unstable forms of cytochrome c	0	0.205196	0.142795	0.348689	0.448712	0.698488	0.368776	1.29126
2062	YDR272W	GLO2	carbohydrate metabolic process*	hydroxyacylglutathione hydrolase activity	cytoplasm	Cytoplasmic glyoxalase II, catalyzes the hydrolysis of S-D-lactoylglutathione into glutathione and D-lactate	0	0.560267	0.116825	0.282344	0.32148	0.562089	0.368601	1.2911
2482	YLR251W	SYM1	ethanol metabolic process	molecular_function	mitochondrion*	Protein required for ethanol metabolism; induced by heat shock and localized to the inner mitochondrial membrane; homologous to mammalian peroxisomal membrane protein Mpv17	0	0.156906	0.0948552	0.356208	0.57876	0.654896	0.368325	1.29085
2214	YDL046W	NPC2	sterol transport	molecular_function	vacuole, cell cycle-correlated morphology*	Functional homolog of human NPC2/He1, which is a cholesterol-binding protein whose deficiency causes Niemann-Pick type C2 disease involving retention of cholesterol in lysosomes	0	0.516998	0.271327	0.29951	0.114244	0.636139	0.367643	1.29024
2162	YMR314W	PRE5	ubiquitin-dependent protein catabolic process	endopeptidase activity	proteasome core complex, alpha-subunit complex (sensu Eukaryota)	20S proteasome alpha-type subunit	0	0.280397	0.219111	0.279327	0.341661	0.717311	0.367562	1.29017
3961	YGL231C	YGL231C	biological_process	molecular_function	endoplasmic reticulum	Hypothetical ORF	0	0.690855	0.354858	0.383563	0.214986	0.189138	0.36668	1.28938
1566	YBR148W	YSW1	biological_process	molecular_function	cellular_component	Protein expressed specifically in spores	0	-0.0118912	0.562529	0.564934	0.385317	0.331262	0.36643	1.28916
240	YDR013W	PSF1	DNA-dependent DNA replication	molecular_function	GINS complex	Subunit of the GINS complex (Sld5p, Psf1p, Psf2p, Psf3p), which is localized to DNA replication origins and implicated in assembly of the DNA replication machinery	0	0.469671	0.621295	0.602291	0.185137	-0.0463872	0.366401	1.28913
1214	YOL017W	ESC8	chromatin silencing	molecular_function	nucleus	Protein involved in telomeric and mating-type locus silencing, interacts with Sir2p and also interacts with the Gal11p, which is a component of the RNA pol II mediator complex	0	-0.0129209	0.807072	0.548297	0.333539	0.155165	0.366231	1.28898
3950	YMR190C	SGS1	response to DNA damage stimulus*	ATP-dependent DNA helicase activity	nucleolus*	Nucleolar DNA helicase of the RecQ family involved in maintenance of genome integrity, regulates chromosome synapsis and meiotic crossing over; has similarity to human BLM and WRN helicases implicated in Bloom and Werner syndromes	0	0.543011	0.255494	0.271965	0.375213	0.385457	0.366228	1.28898
300	YOR348C	PUT4	proline catabolic process*	L-proline permease activity*	plasma membrane	Proline permease, required for high-affinity transport of proline; also transports the toxic proline analog azetidine-2-carboxylate (AzC); PUT4 transcription is repressed in ammonia-grown cells	0	0.657251	0.241592	0.435554	0.306507	0.189643	0.366109	1.28887
2120	YPL170W	DAP1	regulation of ergosterol biosynthetic process	heme binding	membrane	Heme-binding protein involved in regulation of cytochrome P450 protein Erg11p; damage response protein, related to mammalian membrane progesterone receptors; mutations lead to defects in telomeres, mitochondria, and sterol synthesis	0	0.291388	0.18374	0.234979	0.328886	0.789128	0.365624	1.28844
2085	YOR227W	YOR227W	biological_process	molecular_function	cytoplasm*	Hypothetical ORF	0	0.356057	0.25622	0.374738	0.277862	0.558545	0.364684	1.2876
3455	YPL250C	ICY2	biological_process	molecular_function	cellular_component	Protein of unknown function; mobilized into polysomes upon a shift from a fermentable to nonfermentable carbon source; potential Cdc28p substrate	0	0.326211	0.0341319	0.152178	0.423938	0.886081	0.364508	1.28744
3968	YOL122C	SMF1	manganese ion transport	di-, tri-valent inorganic cation transporter activity*	plasma membrane*	Divalent metal ion transporter with a broad specificity for di-valent and tri-valent metals; post-translationally regulated by levels of metal ions; member of the Nramp family of metal transport proteins	0	0.711483	0.308508	0.321112	0.326647	0.153862	0.364322	1.28728
2091	YDL155W	CLB3	G2/M transition of mitotic cell cycle*	cyclin-dependent protein kinase regulator activity	cytoplasm*	B-type cyclin involved in cell cycle progression; activates Cdc28p to promote the G2/M transition; may be involved in DNA replication and spindle assembly; accumulates during S phase and G2, then targeted for ubiquitin-mediated degradation	0	0.438152	0.0968309	0.292886	0.160613	0.828752	0.363447	1.2865
5681	YPL278C	YPL278C	biological_process	molecular_function	cellular_component	Hypothetical ORF	0	0.638795	0.162	0.332478	0.239523	0.4388	0.362319	1.28549
3499	YPL280W	HSP32	biological_process	unfolded protein binding*	cellular_component	Possible chaperone and cysteine protease with similarity to E. coli Hsp31 and S. cerevisiae Hsp31p, Hsp33p, and Sno4p; member of the DJ-1/ThiJ/PfpI superfamily, which includes human DJ-1 involved in Parkinson's disease	0	0.0410837	-0.539068	-0.100904	0.884378	1.52197	0.361492	1.28475
747	YLR111W	YLR111W				Hypothetical ORF	0	-0.180204	0.427332	0.3959	0.301647	0.862431	0.361421	1.28469
2402	YJR008W	YJR008W	biological_process	molecular_function	cytoplasm*	Hypothetical ORF	0	0.429422	0.117637	0.286619	0.336725	0.635587	0.361198	1.28449
2142	YDR368W	YPR1	arabinose catabolic process*	oxidoreductase activity*	cytoplasm*	2-methylbutyraldehyde reductase, may be involved in isoleucine catabolism	0	0.224863	0.297378	0.29925	0.16521	0.811374	0.359615	1.28308
2504	YNR072W	HXT17	hexose transport	glucose transporter activity*	plasma membrane	Hexose transporter, up-regulated in media containing raffinose and galactose at pH 7.7 versus pH 4.7, repressed by high levels of glucose	0	0.288986	0.199684	0.235864	0.524031	0.548137	0.35934	1.28284
5591	YFL030W	AGX1	glycine biosynthetic process, by transamination of glyoxylate	alanine-glyoxylate transaminase activity	mitochondrion	Alanine:glyoxylate aminotransferase (AGT), catalyzes the synthesis of glycine from glyoxylate, which is one of three pathways for glycine biosynthesis in yeast; has similarity to mammalian and plant alanine:glyoxylate aminotransferases	0	0.504084	0.396532	0.355493	-0.0212795	0.556667	0.358299	1.28191
2372	YDL021W	GPM2	biological_process	molecular_function*	cytoplasm*	Homolog of Gpm1p phosphoglycerate mutase which converts 3-phosphoglycerate to 2-phosphoglycerate in glycolysis; may be non-functional derivative of a gene duplication event	0	0.420367	0.06756	0.398358	0.47807	0.426545	0.35818	1.28181
4835	YLR312W-A	MRPL15	translation	structural constituent of ribosome	mitochondrion*	Mitochondrial ribosomal protein of the large subunit	0	0.724505	0.527144	0.555662	0.0610199	-0.0858598	0.356494	1.28031
2099	YDR099W	BMH2	sporulation (sensu Fungi)*	protein binding*	nucleus	14-3-3 protein, minor isoform; controls proteome at post-transcriptional level, binds proteins and DNA, involved in regulation of many processes including exocytosis, vesicle transport, Ras/MAPK signaling, and rapamycin-sensitive signaling	0	0.399362	0.127515	0.20297	0.298121	0.753002	0.356194	1.28004
3441	YFL058W	THI5	thiamin biosynthetic process	molecular_function	cellular_component	Protein involved in synthesis of the thiamine precursor hydroxymethylpyrimidine (HMP); member of a subtelomeric gene family including THI5, THI11, THI12, and THI13	0	0.264146	-0.156179	0.0441178	0.437876	1.18658	0.355307	1.27926
310	YPR028W	YOP1	vesicle-mediated transport	protein binding	integral to membrane	Membrane protein that interacts with Yip1p to mediate membrane traffic; overexpression results in cell death and accumulation of internal cell membranes; regulates vesicular traffic in stressed cells	0	0.305472	0.461745	0.463294	0.319404	0.222197	0.354423	1.27847
5815	YPR024W	YME1	mitochondrion organization and biogenesis	ATP-dependent peptidase activity	mitochondrion*	Subunit, with Mgr1p, of the mitochondrial inner membrane i-AAA protease complex, which is responsible for degradation of unfolded or misfolded mitochondrial gene products; mutation causes an elevated rate of mitochondrial turnover	0	1.04497	0.412156	0.29558	-0.00496407	0.0225951	0.354067	1.27816
1618	YDR414C	ERD1	protein amino acid glycosylation*	molecular_function	membrane	Predicted membrane protein required for the retention of lumenal endoplasmic reticulum proteins; mutants secrete the endogenous ER protein, BiP (Kar2p)	0	0.0587669	0.680002	0.659425	0.271073	0.0989239	0.353638	1.27778
2547	YMR311C	GLC8	chromosome segregation*	enzyme activator activity	cytoplasm*	Regulatory subunit of protein phosphatase 1 (Glc7p), involved in glycogen metabolism and chromosome segregation; proposed to regulate Glc7p activity via conformational alteration; ortholog of the mammalian protein phosphatase inhibitor 2	0	0.13232	0.207685	0.317962	0.491055	0.617445	0.353293	1.27747
2271	YLR206W	ENT2	endocytosis*	clathrin binding	actin cortical patch	Epsin-like protein required for endocytosis and actin patch assembly and functionally redundant with Ent1p; contains clathrin-binding motif at C-terminus	0	0.46169	0.377316	0.408483	0.152784	0.365266	0.353108	1.27731
5686	YPR196W	YPR196W	biological_process	molecular_function	cellular_component	nuclear protein (putative)	0	0.525799	0.254584	0.391703	0.236097	0.354179	0.352472	1.27675
235	YML030W	YML030W	biological_process	molecular_function	mitochondrion	Hypothetical ORF	0	0.432168	0.464642	0.495084	0.218922	0.147775	0.351718	1.27608
6072	YML039W	YML039W				TyB Gag-Pol protein; proteolytically processed to make the Gag, RT, PR, and IN proteins that are required for retrotransposition	0	0.851347	0.673851	0.459289	-0.130714	-0.0976721	0.35122	1.27564
5449	YGL190C	CDC55	translation*	protein phosphatase type 2A activity	nucleus*	Non-essential regulatory subunit B of protein phosphatase 2A; has multiple roles in mitosis and protein biosynthesis; found in the nucleus of most cells but also at the bud neck (large-budded cells) and at the bud tip (small-budded cells)	0	0.857194	0.14699	0.169683	0.10678	0.465281	0.349186	1.27384
1577	YCL064C	CHA1	threonine catabolic process*	L-serine ammonia-lyase activity*	mitochondrion*	Catabolic L-serine (L-threonine) deaminase, catalyzes the degradation of both L-serine and L-threonine; required to use serine or threonine as the sole nitrogen source, transcriptionally induced by serine and threonine	0	0.0617774	0.71847	0.528129	-0.0098192	0.445146	0.348741	1.27345
1610	YLR112W	YLR112W				Hypothetical ORF	0	0.00823246	0.734374	0.709768	0.107861	0.178818	0.347811	1.27263
4845	YPL173W	MRPL40	translation	structural constituent of ribosome	mitochondrion*	Mitochondrial ribosomal protein of the large subunit	0	0.725308	0.670421	0.674224	0.012667	-0.345974	0.347329	1.2722
3677	YPL186C	UIP4	biological_process	molecular_function	endoplasmic reticulum*	Protein of unknown function that interacts with Ulp1p, a Ubl (ubiquitin-like protein)-specific protease for Smt3p protein conjugates	0	-0.0103372	-0.183189	0.272813	0.890612	0.766308	0.347241	1.27213
5765	YLR301W	YLR301W	cotranslational protein targeting to membrane	molecular_function	endoplasmic reticulum membrane	Hypothetical ORF	0	1.37873	0.486299	0.378517	-0.213915	-0.293746	0.347176	1.27207
2441	YMR291W	YMR291W	biological_process	protein kinase activity	cytoplasm*	Hypothetical ORF	0	0.178285	0.0423767	0.411727	0.678984	0.419539	0.346182	1.27119
4728	YCR003W	MRPL32	translation	structural constituent of ribosome	mitochondrion*	Mitochondrial ribosomal protein of the large subunit	0	1.07002	0.565272	0.521008	-0.0540852	-0.376423	0.345159	1.27029
3563	YML032C	RAD52	telomere maintenance via recombination*	recombinase activity*	nucleus*	Protein that stimulates strand exchange by facilitating Rad51p binding to single-stranded DNA; anneals complementary single-stranded DNA; involved in the repair of double-strand breaks in DNA during vegetative growth and meiosis	0	0.0769636	0.0946876	0.234314	0.472806	0.84144	0.344042	1.26931
486	YOR125C	CAT5	ubiquinone biosynthetic process	monooxygenase activity	mitochondrion*	Protein required for ubiquinone (Coenzyme Q) biosynthesis; localizes to the matrix face of the mitochondrial inner membrane in a large complex with ubiquinone biosynthetic enzymes; required for gluconeogenic gene activation	0	0.34333	0.599125	0.597114	0.368266	-0.191395	0.343288	1.26864
3358	YGR096W	TPC1	thiamin pyrophosphate transport	thiamin transporter activity	mitochondrial envelope	Mitochondrial membrane transporter that mediates uptake of the essential cofactor thiamine pyrophosphate (ThPP) into mitochondria; expression appears to be regulated by carbon source; member of the mitochondrial carrier family	0	0.309949	-0.213974	0.355124	0.741448	0.519504	0.34241	1.26787
73	YAL022C	FUN26	nucleoside transport	nucleoside transporter activity	membrane*	Nucleoside transporter with broad nucleoside selectivity; localized to intracellular membranes	0	0.237525	0.51545	0.72927	0.192746	0.0319288	0.341384	1.26697
2469	YDL214C	PRR2	MAPKKK cascade	receptor signaling protein serine/threonine kinase activity	nucleus	Protein kinase with a possible role in MAP kinase signaling in the pheromone response pathway	0	0.307071	-0.135793	0.277968	0.586492	0.66816	0.34078	1.26644
3551	YGL256W	ADH4	NADH oxidation*	alcohol dehydrogenase activity, zinc-dependent	mitochondrion	Alcohol dehydrogenase type IV, dimeric enzyme demonstrated to be zinc-dependent despite sequence similarity to iron-activated alcohol dehydrogenases; transcription is induced in response to zinc deficiency; alcohol dehydrogenase isoenzyme IV	0	-0.778814	-0.334128	-0.188695	1.11007	1.89504	0.340696	1.26637
326	YPL188W	POS5	response to oxidative stress*	NADH kinase activity	mitochondrion*	Mitochondrial NADH kinase, phosphorylates NADH; also phosphorylates NAD(+) with lower specificity; required for the response to oxidative stress	0	0.398669	0.396564	0.394787	0.370372	0.142903	0.340659	1.26633
1185	YKL130C	SHE2	intracellular mRNA localization*	mRNA binding	cytoplasm	RNA-binding protein that binds specific mRNAs and interacts with She3p; part of the mRNA localization machinery that restricts accumulation of certain proteins to the bud	0	0.182759	0.560306	0.494426	0.265076	0.199491	0.340412	1.26612
5902	YER138C	YER138C				TyB Gag-Pol protein; proteolytically processed to make the Gag, RT, PR, and IN proteins that are required for retrotransposition	0	0.836472	0.557648	0.351197	-0.124618	0.0812287	0.340386	1.26609
2263	YHR200W	RPN10	ubiquitin-dependent protein catabolic process	endopeptidase activity	proteasome complex (sensu Eukaryota)*	Non-ATPase base subunit of the 19S regulatory particle (RP) of the 26S proteasome; N-terminus plays a role in maintaining the structural integrity of the RP; binds selectively to polyubiquitin chains; homolog of the mammalian S5a protein	0	0.447342	0.26967	0.379307	0.135222	0.468398	0.339988	1.26575
6071	YAR009C	YAR009C				TyB Gag-Pol protein; proteolytically processed to make the Gag, RT, PR, and IN proteins that are required for retrotransposition	0	0.854213	0.67449	0.41356	-0.130335	-0.111991	0.339987	1.26575
5536	YAL039C	CYC3	cytochrome c-heme linkage	holocytochrome-c synthase activity	mitochondrion*	Cytochrome c heme lyase (holocytochrome c synthase), attaches heme to apo-Cyc1p in the mitochondrial intermembrane space; human ortholog may have a role in microphthalmia with linear skin defects (MLS)	0	0.96692	0.2242	0.367288	-0.131091	0.270104	0.339484	1.2653
6101	YCL050C	APA1	nucleotide metabolic process	bis(5'-nucleosyl)-tetraphosphatase activity	cytoplasm*	Diadenosine 5',5''-P1,P4-tetraphosphate phosphorylase I (AP4A phosphorylase), involved in catabolism of bis(5'-nucleosidyl) tetraphosphates; has similarity to Apa2p	0	0.652585	0.492016	0.421957	0.18108	-0.0522513	0.339077	1.26495
243	YHR219W	YHR219W	biological_process	molecular_function	cellular_component	Hypothetical ORF	0	0.590835	0.436756	0.384708	0.0902904	0.190932	0.338704	1.26462
2475	YHR097C	YHR097C	biological_process	molecular_function	cytoplasm*	Hypothetical ORF	0	0.296648	0.127286	0.365273	0.418814	0.483859	0.338376	1.26433
479	YMR003W	YMR003W	biological_process	molecular_function	mitochondrion	Hypothetical ORF	0	0.241583	0.68698	0.617595	0.221738	-0.0771611	0.338147	1.26413
1724	YNL310C	ZIM17	protein folding*	protein binding	mitochondrion*	Heat shock protein with a zinc finger motif; essential for protein import into mitochondria; may act with Pam18p to facilitate recognition and folding of imported proteins by Ssc1p (mtHSP70) in the mitochondrial matrix	0	0.0590952	0.571568	0.543295	0.359041	0.156309	0.337861	1.26388
6097	YPL104W	MSD1	translation	aspartate-tRNA ligase activity	mitochondrion	Mitochondrial aspartyl-tRNA synthetase, required for acylation of aspartyl-tRNA; yeast and bacterial aspartyl-, asparaginyl-, and lysyl-tRNA synthetases contain regions with high sequence similarity, suggesting a common ancestral gene	0	0.680077	0.372523	0.396401	0.11952	0.114816	0.336668	1.26284
2225	YNL190W	YNL190W	response to desiccation	molecular_function	chitin- and beta-glucan-containing cell wall	Hypothetical ORF	0	0.51028	0.227128	0.179603	0.219425	0.544504	0.336188	1.26242
2476	YKL121W	YKL121W	biological_process	molecular_function	cellular_component	Hypothetical ORF	0	0.299311	0.118157	0.361837	0.436826	0.457613	0.334749	1.26116
3955	YHR001W-A	QCR10	aerobic respiration*	ubiquinol-cytochrome-c reductase activity	mitochondrion*	Subunit of the ubiqunol-cytochrome c oxidoreductase complex which includes Cobp, Rip1p, Cyt1p, Cor1p, Qcr2p, Qcr6p, Qcr7p, Qcr8p, Qcr9p, and Qcr10p and comprises part of the mitochondrial respiratory chain	0	0.769637	0.375464	0.18236	0.152476	0.193291	0.334646	1.26107
2464	YNL277W	MET2	methionine biosynthetic process*	homoserine O-acetyltransferase activity	cytoplasm	L-homoserine-O-acetyltransferase, catalyzes the conversion of homoserine to O-acetyl homoserine which is the first step of the methionine biosynthetic pathway	0	0.364576	-0.139143	0.376156	0.467111	0.604439	0.334628	1.26105
2211	YIL142W	CCT2	protein folding*	unfolded protein binding	cytoplasm*	Subunit beta of the cytosolic chaperonin Cct ring complex, related to Tcp1p, required for the assembly of actin and tubulins in vivo	0	0.58921	0.275179	0.210677	0.0186477	0.579233	0.334589	1.26102
5670	YJL036W	SNX4	protein targeting to vacuole	phosphatidylinositol 3-phosphate binding*	cytoplasm*	Sorting nexin, involved in the retrieval of late-Golgi SNAREs from the post-Golgi endosome to the trans-Golgi network and in cytoplasm to vacuole transport; contains a PX domain; forms complex with Snx41p and Atg20p	0	0.569745	0.15411	0.348468	0.293477	0.305677	0.334296	1.26076
234	YLR238W	FAR10	cell cycle arrest in response to pheromone	molecular_function	endoplasmic reticulum	Protein involved in G1 cell cycle arrest in response to pheromone, in a pathway different from the Far1p-dependent pathway; interacts with Far3p, Far7p, Far8p, Far9p, and Far11p; potential Cdc28p substrate	0	0.40431	0.422046	0.498926	0.20687	0.135994	0.333629	1.26018
2063	YLR257W	YLR257W	biological_process	molecular_function	cytoplasm	Hypothetical ORF	0	0.459497	0.144934	0.269184	0.307049	0.487296	0.333592	1.26015
2201	YOR117W	RPT5	ubiquitin-dependent protein catabolic process	ATPase activity*	proteasome regulatory particle, base subcomplex (sensu Eukaryota)	One of six ATPases of the 19S regulatory particle of the 26S proteasome involved in the degradation of ubiquitinated substrates; recruited to the GAL1-10 promoter region upon induction of transcription	0	0.455417	0.200359	0.179935	0.154765	0.675713	0.333238	1.25984
312	YLR118C	YLR118C	biological_process	palmitoyl-(protein) hydrolase activity	cytoplasm*		0	0.440892	0.327465	0.528452	0.35085	0.0182268	0.333177	1.25978
6106	YCR023C	YCR023C	biological_process	molecular_function	cellular_component	Hypothetical ORF	0	0.582742	0.384703	0.318041	0.217049	0.162782	0.333064	1.25969
3582	YPL088W	YPL088W	aldehyde metabolic process	aryl-alcohol dehydrogenase activity	cellular_component	Hypothetical ORF	0	-0.0708199	0.0338675	0.229249	0.576247	0.896115	0.332932	1.25957
2300	YCL052C	PBN1	ER-associated protein catabolic process*	mannosyltransferase activity	endoplasmic reticulum	Essential component of glycosylphosphatidylinositol-mannosyltransferase I, required for the autocatalytic post-translational processing of the protease B precursor Prb1p, localizes to ER in lumenal orientation; homolog of mammalian PIG-X	0	0.353005	0.328258	0.375493	0.178067	0.423116	0.331588	1.2584
2434	YLR408C	YLR408C	biological_process	molecular_function	endosome	Hypothetical ORF	0	0.0824509	0.341181	0.408383	0.372816	0.452617	0.331489	1.25831
4855	YBR018C	GAL7	galactose catabolic process	UTP:galactose-1-phosphate uridylyltransferase activity	cytoplasm	Galactose-1-phosphate uridyl transferase, synthesizes glucose-1-phosphate and UDP-galactose from UDP-D-glucose and alpha-D-galactose-1-phosphate in the second step of galactose catabolism	0	0.655783	0.56128	0.442813	0.164637	-0.167281	0.331446	1.25827
3949	YER133W	GLC7	35S primary transcript processing*	protein phosphatase type 1 activity	nucleolus*	Catalytic subunit of type 1 serine/threonine protein phosphatase, involved in many processes including glycogen metabolism, sporulation, and mitosis; interacts with multiple regulatory subunits; predominantly isolated with Sds22p	0	0.458155	0.304872	0.231123	0.347774	0.313845	0.331154	1.25802
2457	YOR386W	PHR1	photoreactive repair	deoxyribodipyrimidine photo-lyase activity	nucleus*	DNA photolyase involved in photoreactivation, repairs pyrimidine dimers in the presence of visible light; induced by DNA damage; regulated by transcriptional repressor Rph1p	0	-0.0153703	0.127519	0.400185	0.576731	0.566607	0.331134	1.258
2098	YCR024C-A	PMP1	cation transport	enzyme regulator activity	plasma membrane*	Small single-membrane span proteolipid that functions as a regulatory subunit of the plasma membrane H(+)-ATPase Pma1p, forms unique helix and positively charged cytoplasmic domain that is able to specifically segregate phosphatidylserines	0	0.380832	0.195295	0.127255	0.265651	0.686282	0.331063	1.25794
2141	YPR108W	RPN7	ubiquitin-dependent protein catabolic process	structural molecule activity	proteasome regulatory particle, lid subcomplex (sensu Eukaryota)	Essential, non-ATPase regulatory subunit of the 26S proteasome, similar to another S. cerevisiae regulatory subunit, Rpn5p, as well as to mammalian proteasome subunits	0	0.35733	0.218083	0.229335	0.274723	0.573444	0.330583	1.25752
2304	YPL140C	MKK2	protein amino acid phosphorylation*	MAP kinase kinase activity	intracellular	Mitogen-activated kinase kinase involved in protein kinase C signaling pathway that controls cell integrity; upon activation by Bck1p phosphorylates downstream target, Slt2p; functionally redundant with Mkk1p	0	0.335627	0.331306	0.354141	0.237222	0.392602	0.33018	1.25717
5909	YBR096W	YBR096W	biological_process	molecular_function	endoplasmic reticulum	Hypothetical ORF	0	0.671156	0.429135	0.330452	-0.0437136	0.262936	0.329993	1.25701
2412	YGL053W	PRM8	conjugation with cellular fusion*	molecular_function	endoplasmic reticulum*	Pheromone-regulated protein with 2 predicted transmembrane segments and an FF sequence, a motif involved in COPII binding; forms a complex with Prp9p in the ER; member of DUP240 gene family	0	0.247685	0.1802	0.523398	0.295773	0.402549	0.329921	1.25694
2209	YHR161C	YAP1801	endocytosis	clathrin binding	actin cortical patch	Protein involved in clathrin cage assembly; binds Pan1p and clathrin; homologous to Yap1802p, member of the AP180 protein family	0	0.536709	0.229932	0.242922	0.0634115	0.576471	0.329889	1.25692
325	YNL125C	ESBP6	transport	transporter activity*	mitochondrion*	Protein with similarity to monocarboxylate permeases, appears not to be involved in transport of monocarboxylates such as lactate, pyruvate or acetate across the plasma membrane	0	0.383777	0.37301	0.417213	0.300582	0.17269	0.329454	1.25654
2187	YHR027C	RPN1	ubiquitin-dependent protein catabolic process	endopeptidase activity*	cytoplasm*	Non-ATPase base subunit of the 19S regulatory particle of the 26S proteasome; may participate in the recognition of several ligands of the proteasome; contains a leucine-rich repeat (LRR) domain, a site for protein?protein interactions	0	0.441968	0.253744	0.303372	-0.00302319	0.649712	0.329154	1.25628
838	YMR086C-A	YMR086C-A				Hypothetical ORF	0	0.0985206	0.38137	0.463375	0.465467	0.232876	0.328322	1.25555
5675	YMR208W	ERG12	ergosterol biosynthetic process	mevalonate kinase activity	cytosol	Mevalonate kinase, acts in the biosynthesis of isoprenoids and sterols, including ergosterol, from mevalonate	0	0.553715	0.271604	0.334601	0.188504	0.29036	0.327757	1.25506
5901	YBR012W-B	YBR012W-B				TyB Gag-Pol protein; proteolytically processed to make the Gag, RT, PR, and IN proteins that are required for retrotransposition	0	0.813609	0.56963	0.347571	-0.164459	0.0723882	0.327748	1.25505
2194	YJL048C	UBX6	ubiquitin-dependent protein catabolic process*	molecular_function	nucleus	UBX (ubiquitin regulatory X) domain-containing protein that interacts with Cdc48p, transcription is repressed when cells are grown in media containing inositol and choline	0	0.422982	0.160662	0.175036	0.0876166	0.792148	0.327689	1.255
2116	YDR093W	DNF2	endocytosis*	phospholipid-translocating ATPase activity*	plasma membrane*	Aminophospholipid translocase (flippase) that localizes primarily to the plasma membrane; contributes to endocytosis, protein transport and cell polarity; type 4 P-type ATPase	0	0.263098	0.100619	0.179301	0.332099	0.763246	0.327673	1.25499
4850	YML129C	COX14	aerobic respiration*	molecular_function	mitochondrion*	Mitochondrial membrane protein, required for assembly of cytochrome c oxidase	0	0.695193	0.471923	0.582672	0.159276	-0.271045	0.327604	1.25493
2170	YEL072W	RMD6	biological_process	molecular_function	cellular_component	Protein required for sporulation	0	0.151666	0.172609	0.365627	0.362227	0.582018	0.326829	1.25425
5671	YKR096W	YKR096W	biological_process	molecular_function	cytoplasm*	Hypothetical ORF	0	0.570881	0.20068	0.271398	0.259225	0.328051	0.326047	1.25357
2084	YGR255C	COQ6	ubiquinone biosynthetic process	ubiquinone biosynthetic process monooxygenase activity	mitochondrion*	Putative flavin-dependent monooxygenase, involved in ubiquinone (Coenzyme Q) biosynthesis; localizes to the matrix face of the mitochondrial inner membrane in a large complex with other ubiquinone biosynthetic enzymes	0	0.296887	0.229721	0.347615	0.266042	0.485244	0.325102	1.25275
2410	YLR176C	RFX1	negative regulation of transcription from RNA polymerase II promoter*	specific transcriptional repressor activity	cytoplasm*	Protein involved in DNA damage and replication checkpoint pathway; recruits repressors Tup1p and Cyc8p to promoters of DNA damage-inducible genes; similar to a family of mammalian DNA binding RFX1-4 proteins	0	0.118685	0.361639	0.471954	0.260848	0.412027	0.325031	1.25269
6127	YPR204W	YPR204W	biological_process	DNA helicase activity	cellular_component	subtelomerically-encoded DNA helicase	0	0.519503	0.361906	0.320153	0.194698	0.227541	0.32476	1.25246
222	YBR185C	MBA1	aerobic respiration*	molecular_function	mitochondrion*	Protein involved in assembly of mitochondrial respiratory complexes; may act as a receptor for proteins destined for export from the mitochondrial matrix to the inner membrane	0	0.551328	0.589637	0.805974	-0.116034	-0.209735	0.324234	1.252
842	YGL227W	VID30	vacuolar protein catabolic process*	molecular_function	cytoplasm*	Protein involved in proteasome-dependent catabolite degradation of fructose-1,6-bisphosphatase (FBPase); shifts the balance of nitrogen metabolism toward the production of glutamate; localized to the nucleus and the cytoplasm	0	0.10091	0.211213	0.49446	0.439881	0.373992	0.324091	1.25188
5452	YDL140C	RPO21	transcription from RNA polymerase II promoter	DNA-directed RNA polymerase activity	mitochondrion*	RNA polymerase II largest subunit B220, part of central core; phosphorylation of C-terminal heptapeptide repeat domain regulates association with transcription and splicing factors; similar to bacterial beta-prime	0	0.639149	0.243604	0.248422	0.165377	0.320629	0.323436	1.25131
5627	YLR219W	MSC3	meiotic recombination	molecular_function	cellular_component	Protein of unknown function, green fluorescent protein (GFP)-fusion protein localizes to the cell periphery; msc3 mutants are defective in directing meiotic recombination events to homologous chromatids; potential Cdc28p substrate	0	0.686991	0.0625029	0.220556	0.0430655	0.601304	0.322884	1.25083
6102	YBR020W	GAL1	positive regulation of transcription by galactose*	transcription regulator activity*	cytoplasm	Galactokinase, phosphorylates alpha-D-galactose to alpha-D-galactose-1-phosphate in the first step of galactose catabolism; expression regulated by Gal4p	0	0.682825	0.463313	0.384324	0.148438	-0.0703254	0.321715	1.24982
2109	YMR200W	ROT1	cell wall organization and biogenesis*	molecular_function	endoplasmic reticulum*	Essential ER membrane protein; may be involved in protein folding; mutation causes defects in cell wall synthesis and in lysis of autophagic bodies, suppresses tor2 mutations, and is synthetically lethal with kar2-1 and with rot2 mutations	0	0.512411	0.0713921	0.110788	0.22436	0.689379	0.321666	1.24977
2268	YKL024C	URA6	'de novo' pyrimidine base biosynthetic process*	uridine kinase activity	cytoplasm*	Uridylate kinase, catalyzes the seventh enzymatic step in the de novo biosynthesis of pyrimidines, converting uridine monophosphate (UMP) into uridine-5'-diphosphate (UDP)	0	0.473461	0.332165	0.480049	-0.046969	0.369045	0.32155	1.24967
2377	YOL016C	CMK2	protein amino acid phosphorylation*	calmodulin-dependent protein kinase activity	cytoplasm	Calmodulin-dependent protein kinase; may play a role in stress response, many CA++/calmodulan dependent phosphorylation substrates demonstrated in vitro, amino acid sequence similar to Cmk1p and mammalian Cam Kinase II	0	0.430103	0.177819	0.367083	0.375205	0.256689	0.32138	1.24953
463	YJL180C	ATP12	F-type ATPase complex assembly	protein domain specific binding	mitochondrion	Conserved protein required for assembly of alpha and beta subunits into the F1 sector of mitochondrial F1F0 ATP synthase; mutation of human ATP12 reduces active ATP synthase levels and is associated with the disorder ATPAF2 deficiency	0	0.309192	0.644306	0.653516	0.15805	-0.158229	0.321367	1.24951
3917	YLR390W	ECM19	cell wall organization and biogenesis	molecular_function	mitochondrion	Putative protein of unknown function; the authentic, non-tagged protein is detected in highly purified mitochondria in high-throughput studies	0	0.827883	0.224522	0.319518	0.248813	-0.0160416	0.320939	1.24914
4722	YJR117W	STE24	peptide pheromone maturation	metalloendopeptidase activity*	mitochondrial outer membrane*	Highly conserved zinc metalloprotease that functions in two steps of a-factor maturation, C-terminal CAAX proteolysis and the first step of N-terminal proteolytic processing; contains multiple transmembrane spans	0	0.807198	0.432862	0.362924	0.0780618	-0.0779318	0.320623	1.24887
1631	YDL216C	RRI1	adaptation to pheromone during conjugation with cellular fusion*	metalloendopeptidase activity	signalosome	Catalytic subunit of the COP9 signalosome (CSN) complex that acts as an isopeptidase in cleaving the ubiquitin-like protein Nedd8 from SCF ubiquitin ligases; metalloendopeptidase involved in the adaptation to pheromone signaling	0	-0.105634	0.507194	0.604498	0.363197	0.230135	0.319878	1.24823
2070	YJL005W	CYR1	meiosis*	adenylate cyclase activity	mitochondrion*	Adenylate cyclase, required for cAMP production and cAMP-dependent protein kinase signaling; the cAMP pathway controls a variety of cellular processes, including metabolism, cell cycle, stress response, stationary phase, and sporulation	0	0.568094	0.124035	0.226361	0.249694	0.430458	0.319728	1.2481
313	YBR052C	RFS1	biological_process	molecular_function	cytoplasm	Protein of unknown function; member of a flavodoxin-like fold protein family that includes Pst2p and Ycp4p; green fluorescent protein (GFP)-fusion protein localizes to the cytoplasm in a punctate pattern	0	0.436439	0.348082	0.471243	0.288177	0.0542438	0.319637	1.24802
3651	YGR043C	NQM1	biological_process	transaldolase activity	nucleus	Protein of unknown function; transcription is repressed by Mot1p and induced by alpha-factor and during diauxic shift; null mutant non-quiescent cells exhibit reduced reproductive capacity	0	0.72729	-1.0975	-0.380138	0.586162	1.7616	0.319482	1.24788
3588	YNL241C	ZWF1	pentose-phosphate shunt, oxidative branch*	glucose-6-phosphate dehydrogenase activity	cytoplasm	Glucose-6-phosphate dehydrogenase (G6PD), catalyzes the first step of the pentose phosphate pathway; involved in adapting to oxidatve stress; homolog of the human G6PD which is deficient in patients with hemolytic anemia	0	0.0215661	0.0648066	0.203159	0.406529	0.900718	0.319356	1.24777
2295	YMR029C	FAR8	cell cycle arrest in response to pheromone	molecular_function	cellular_component	Protein involved in G1 cell cycle arrest in response to pheromone, in a pathway different from the Far1p-dependent pathway; interacts with Far3p, Far7p, Far9p, Far10p, and Far11p	0	0.371384	0.284165	0.32742	0.280527	0.326105	0.31792	1.24653
6092	YER190W	YRF1-2	telomere maintenance via recombination	DNA helicase activity	nucleus	Helicase encoded by the Y' element of subtelomeric regions, highly expressed in the mutants lacking the telomerase component TLC1; potentially phosphorylated by Cdc28p	0	0.649388	0.40872	0.373868	0.0357627	0.121295	0.317807	1.24643
3632	YKL107W	YKL107W	biological_process	molecular_function	cellular_component	Hypothetical ORF	0	0.919573	-0.854392	-0.153976	0.484567	1.19248	0.31765	1.2463
3960	YGR125W	YGR125W	biological_process	molecular_function	vacuole, cell cycle-correlated morphology	Hypothetical ORF	0	0.649456	0.298602	0.276656	0.205101	0.15802	0.317567	1.24623
1632	YOR110W	TFC7	transcription initiation from RNA polymerase III promoter	RNA polymerase III transcription factor activity	transcription factor TFIIIC complex	One of six subunits of the RNA polymerase III transcription initiation factor complex (TFIIIC); part of the TauA globular domain of TFIIIC that binds DNA at the BoxA promoter sites of tRNA and similar genes	0	0.00308491	0.462101	0.559616	0.35251	0.210366	0.317536	1.2462
2072	YLR025W	SNF7	telomere maintenance*	protein binding	cytoplasm*	One of four subunits of the endosomal sorting complex required for transport III (ESCRT-III); involved in the sorting of transmembrane proteins into the multivesicular body (MVB) pathway; recruited from the cytoplasm to endosomal membranes	0	0.644944	0.118972	0.139637	0.276849	0.406878	0.317456	1.24613
2479	YIR017C	MET28	response to drug*	DNA binding*	nucleus	Transcriptional activator in the Cbf1p-Met4p-Met28p complex, participates in the regulation of sulfur metabolism	0	0.14937	-0.000679585	0.423518	0.40564	0.60545	0.31666	1.24544
3435	YFR030W	MET10	response to drug*	sulfite reductase (NADPH) activity	cytoplasm*	Subunit alpha of assimilatory sulfite reductase, which is responsible for the conversion of sulfite into sulfide	0	0.388415	-0.247973	0.202372	0.227424	1.01252	0.316552	1.24535
609	YPL001W	HAT1	chromatin silencing at telomere*	histone binding*	cytoplasm*	Catalytic subunit of the Hat1p-Hat2p histone acetyltransferase complex that uses the cofactor acetyl coenzyme A, to acetylate free nuclear and cytoplasmic histone H4; involved in telomeric silencing and DNA double-strand break repair	0	0.140903	0.542185	0.421256	0.388625	0.0891475	0.316423	1.24524
5682	YIL067C	YIL067C	biological_process	molecular_function	vacuole, cell cycle-correlated morphology	Hypothetical ORF	0	0.472313	0.215819	0.40286	0.14876	0.337839	0.315518	1.24446
2094	YNL155W	YNL155W	biological_process	molecular_function	cytoplasm*	Hypothetical ORF	0	0.285477	0.0554933	0.257329	0.196518	0.781871	0.315337	1.2443
5608	YEL037C	RAD23	ER-associated protein catabolic process*	protein binding, bridging*	mitochondrion*	Protein with ubiquitin-like N terminus, recognizes and binds damaged DNA (with Rad4p) during nucleotide excision repair; regulates Rad4p levels, subunit of Nuclear Excision Repair Factor 2 (NEF2); homolog of human HR23A and HR23B proteins	0	0.738434	0.157833	0.203483	-0.11082	0.58727	0.31524	1.24422
3573	YNL200C	YNL200C	biological_process	molecular_function	cytoplasm*	Hypothetical ORF; similarity to human TGR-CL10C, thyroidal receptor for N-acetylglucosamine	0	-0.0112256	-0.0624593	0.24748	0.574337	0.825109	0.314648	1.24371
6099	YPL283C	YRF1-7	telomere maintenance via recombination	DNA helicase activity	nucleus*	Helicase encoded by the Y' element of subtelomeric regions, highly expressed in the mutants lacking the telomerase component TLC1; potentially phosphorylated by Cdc28p	0	0.607018	0.370314	0.369689	0.0783194	0.147603	0.314589	1.24366
315	YJL091C	GWT1	GPI anchor biosynthetic process	glucosaminyl-phosphotidylinositol O-acyltransferase activity	membrane*	Protein involved in the inositol acylation of glucosaminyl phosphatidylinositol (GlcN-PI) to form glucosaminyl(acyl)phosphatidylinositol (GlcN(acyl)PI), an intermediate in the biosynthesis of glycosylphosphatidylinositol (GPI) anchors	0	0.408085	0.431084	0.525138	0.27759	-0.0699314	0.314393	1.24349
6089	YHR116W	COX23	aerobic respiration	molecular_function	cytoplasm*	Mitochondrial intermembrane space protein that functions in mitochondrial copper homeostasis, essential for functional cytochrome oxidase expression; homologous to Cox17p	0	0.819319	0.393813	0.344848	-0.040241	0.0532393	0.314196	1.24332
3575	YIL111W	COX5B	mitochondrial electron transport, cytochrome c to oxygen	cytochrome-c oxidase activity	mitochondrion*	Subunit Vb of cytochrome c oxidase, which is the terminal member of the mitochondrial inner membrane electron transport chain; predominantly expressed during anaerobic growth while its isoform Va (Cox5Ap) is expressed during aerobic growth	0	-0.0239152	0.0503471	0.271044	0.592256	0.680364	0.314019	1.24317
3527	YLR205C	HMX1	iron ion homeostasis*	heme binding*	endoplasmic reticulum*	ER localized, heme-binding peroxidase involved in the degradation of heme; does not exhibit heme oxygenase activity despite similarity to heme oxygenases; expression regulated by AFT1	0	0.134243	0.0758145	0.153354	0.283812	0.922138	0.313872	1.24304
2396	YIL051C	MMF1	mitochondrial genome maintenance*	molecular_function	mitochondrion*	Mitochondrial protein involved in maintenance of the mitochondrial genome	0	0.426879	0.16397	0.159159	0.33105	0.487989	0.313809	1.24299
284	YDR028C	REG1	negative regulation of transcription from RNA polymerase II promoter*	protein phosphatase type 1 regulator activity	cytoplasm*	Regulatory subunit of type 1 protein phosphatase Glc7p, involved in negative regulation of glucose-repressible genes	0	0.502533	0.256223	0.387642	0.17904	0.243269	0.313742	1.24293
5666	YDR151C	CTH1	iron ion homeostasis*	transcription factor activity	nucleus	Member of the CCCH zinc finger family; has similarity to mammalian Tis11 protein, which activates transcription and also has a role in mRNA degradation; may function with Tis11p in iron homeostasis	0	0.732373	0.289166	0.410132	0.0368095	0.100166	0.313729	1.24292
5594	YKL007W	CAP1	barbed-end actin filament capping	actin filament binding	actin cortical patch*	Alpha subunit of the capping protein (CP) heterodimer (Cap1p and Cap2p) which binds to the barbed ends of actin filaments preventing further polymerization; localized predominantly to cortical actin patches	0	0.526418	0.3279	0.294781	0.0309295	0.387579	0.313521	1.24274
3449	YKL123W	YKL123W				Hypothetical ORF	0	0.145747	-0.0815991	0.0956034	0.399395	1.00822	0.313473	1.2427
2251	YOR285W	YOR285W	biological_process	molecular_function	mitochondrion*	Hypothetical ORF	0	0.341224	0.317066	0.277693	0.14562	0.484066	0.313134	1.2424
5814	YML124C	TUB3	mitotic sister chromatid segregation*	structural constituent of cytoskeleton	spindle pole body*	Alpha-tubulin; associates with beta-tubulin (Tub2p) to form tubulin dimer, which polymerizes to form microtubules; expressed at lower level than Tub1p	0	0.849196	0.343218	0.246872	0.0295868	0.0946829	0.312711	1.24204
2143	YKL072W	STB6	biological_process	molecular_function	cellular_component	Protein that binds Sin3p in a two-hybrid assay	0	0.124849	0.230897	0.255862	0.120568	0.828022	0.31204	1.24146
2097	YPR040W	TIP41	signal transduction	molecular_function	cytoplasm*	Protein that interacts physically and genetically with Tap42p, which regulates protein phosphatase 2A; component of the TOR (target of rapamycin) signaling pathway	0	0.382395	0.0935294	0.233025	0.21838	0.632816	0.312029	1.24145
5910	YER063W	THO1	transcription, DNA-dependent	molecular_function	nucleus	Protein of unknown function; overproduction suppresses the transcriptional defect caused by an hpr1 mutation	0	0.72654	0.389253	0.314461	-0.0495573	0.17918	0.311975	1.24141
6120	YML133C	YML133C	biological_process	helicase activity	mitochondrion	Hypothetical ORF	0	0.598268	0.353114	0.295409	0.0893057	0.223441	0.311908	1.24135
3357	YBR183W	YPC1	ceramide metabolic process	ceramidase activity	endoplasmic reticulum	Alkaline ceramidase that also has reverse (CoA-independent) ceramide synthase activity, catalyzes both breakdown and synthesis of phytoceramide; overexpression confers fumonisin B1 resistance	0	0.258744	-0.0594635	0.28695	0.625623	0.446657	0.311702	1.24117
5447	YER166W	DNF1	endocytosis*	phospholipid-translocating ATPase activity*	mitochondrion*	Aminophospholipid translocase (flippase) that localizes primarily to the plasma membrane; contributes to endocytosis, protein transport and cell polarity; type 4 P-type ATPase	0	0.728153	0.166618	0.17699	0.158085	0.324449	0.310859	1.24045
5667	YOR273C	TPO4	polyamine transport	spermine transporter activity*	plasma membrane*	Polyamine transport protein, recognizes spermine, putrescine, and spermidine; localizes to the plasma membrane; member of the major facilitator superfamily	0	0.649921	0.284826	0.379577	0.0527241	0.186915	0.310792	1.24039
4830	YNL071W	LAT1	pyruvate metabolic process	dihydrolipoyllysine-residue acetyltransferase activity	mitochondrion*	Dihydrolipoamide acetyltransferase component (E2) of pyruvate dehydrogenase complex, which catalyzes the oxidative decarboxylation of pyruvate to acetyl-CoA	0	0.543997	0.475112	0.442568	0.0453534	0.0463998	0.310686	1.2403
2308	YHL006C	SHU1	error-free DNA repair	molecular_function	nucleus	Protein of unassigned function involved in mutation suppression, important for error-free repair of spontaneous and induced DNA lesions to protect the genome from mutation; associates with Shu2p, Psy3p, and Csm2p	0	0.255115	0.503852	0.341572	0.160894	0.289867	0.31026	1.23993
6109	YPL050C	MNN9	protein amino acid N-linked glycosylation*	mannosyltransferase activity	membrane*	Subunit of Golgi mannosyltransferase complex also containing Anp1p, Mnn10p, Mnn11p, and Hoc1p that mediates elongation of the polysaccharide mannan backbone; forms a separate complex with Van1p that is also involved in backbone elongation	0	0.527582	0.396027	0.337312	0.167421	0.121838	0.310036	1.23974
3659	YPL058C	PDR12	transport*	organic acid transporter activity*	plasma membrane	Plasma membrane weak-acid-inducible ATP-binding cassette (ABC) transporter, required for weak organic acid resistance, strongly induced by sorbate and benzoate, regulated by War1p, mutants exhibit sorbate hypersensitivity	0	0.51912	-0.0398677	-0.0589802	0.418966	0.710831	0.310014	1.23972
1725	YDR191W	HST4	chromatin silencing at telomere*	DNA binding*	cytoplasm*	Member of the Sir2 family of NAD(+)-dependent protein deacetylases; involved along with Hst3p in silencing at telomeres, cell cycle progression, radiation resistance, genomic stability and short-chain fatty acid metabolism	0	-0.123427	0.563593	0.622674	0.411989	0.0750471	0.309975	1.23969
2374	YNR002C	ATO2	nitrogen utilization*	ammonium transporter activity	mitochondrion*	Putative transmembrane protein, involved in the export of ammonia, a starvation signal that promotes cell death in the center of aging colonies; member of the TC 9.B.33 YaaH family; homolog of Ady2p and Y. lipolytica Gpr1p	0	0.421128	0.115252	0.295913	0.401568	0.310772	0.308927	1.23879
462	YOR074C	CDC21	DNA-dependent DNA replication*	thymidylate synthase activity	nucleus	Thymidylate synthase, required for de novo biosynthesis of pyrimidine deoxyribonucleotides; expression is induced at G1/S	0	0.263342	0.606515	0.555917	0.223741	-0.108912	0.308121	1.23809
2283	YJL221C	FSP2	biological_process	alpha-glucosidase activity	cellular_component	Protein of unknown function, expression is induced during nitrogen limitation	0	0.389149	0.263667	0.241273	0.201919	0.44387	0.307976	1.23797
1728	YBR258C	SHG1	histone methylation	histone lysine N-methyltransferase activity (H3-K4 specific)	nucleus*	Subunit of the COMPASS (Set1C) complex, which methylates histone H3 on lysine 4 and is required in transcriptional silencing near telomeres	0	-0.166744	0.591015	0.533968	0.409044	0.170838	0.307624	1.23767
232	YHR011W	DIA4	aerobic respiration*	serine-tRNA ligase activity	cytoplasm*	Probable mitochondrial seryl-tRNA synthetase, mutant displays increased invasive and pseudohyphal growth	0	0.448666	0.438257	0.479386	0.118548	0.0509884	0.307169	1.23728
285	YKL047W	YKL047W	biological_process	molecular_function	cytoplasm	Hypothetical ORF	0	0.521047	0.290602	0.402321	0.124953	0.196776	0.30714	1.23725
75	YCR024C	SLM5	translation	asparagine-tRNA ligase activity	mitochondrion	Mitochondrial asparaginyl-tRNA synthetase	0	0.151022	0.534373	0.753288	0.194589	-0.100828	0.306489	1.23669
4729	YKL138C	MRPL31	translation	structural constituent of ribosome	mitochondrial large ribosomal subunit	Mitochondrial ribosomal protein of the large subunit	0	1.09657	0.460067	0.529528	-0.12729	-0.42798	0.30618	1.23643
2260	YIL135C	VHS2	G1/S transition of mitotic cell cycle	molecular_function	cytoplasm	Cytoplasmic protein of unknown function; identified as a high-copy suppressor of the synthetic lethality of a sis2 sit4 double mutant, suggesting a role in G1/S phase progression; similar to Mlf3p	0	0.376313	0.29318	0.337816	0.0283015	0.493811	0.305884	1.23618
3945	YMR168C	CEP3	mitotic cell cycle spindle assembly checkpoint	DNA bending activity*	condensed nuclear chromosome kinetochore*	Essential kinetochore protein, component of the CBF3 complex that binds the CDEIII region of the centromere; contains an N-terminal Zn2Cys6 type zinc finger domain, a C-terminal acidic domain, and a putative coiled coil dimerization domain	0	0.523899	0.167947	0.116522	0.283417	0.435681	0.305493	1.23584
4690	YDR430C	CYM1	proteolysis	metalloendopeptidase activity	mitochondrion*	Lysine-specific metalloprotease of the mitochondrial intermembrane space, member of the pitrilysin family; degrades proteins and presequence peptides cleaved from imported proteins; required for normal mitochondrial morphology	0	0.697033	0.38825	0.455305	0.159512	-0.175921	0.304836	1.23528
2286	YLR044C	PDC1	pyruvate metabolic process*	pyruvate decarboxylase activity	cytoplasm*	Major of three pyruvate decarboxylase isozymes, key enzyme in alcoholic fermentation, decarboxylates pyruvate to acetaldehyde; subject to glucose-, ethanol-, and autoregulation; involved in amino acid catabolism	0	0.442526	0.353263	0.226897	0.19931	0.301063	0.304612	1.23509
1569	YER039C	HVG1	biological_process	molecular_function	cellular_component	Protein of unknown function, has homology to Vrg4p	0	-0.0867288	0.551212	0.534759	0.203437	0.320335	0.304603	1.23508
3550	YHR096C	HXT5	hexose transport	glucose transporter activity*	plasma membrane*	Hexose transporter with moderate affinity for glucose, induced in the presence of non-fermentable carbon sources, induced by a decrease in growth rate, contains an extended N-terminal domain relative to other HXTs	0	-1.15018	-0.43607	0.133487	1.10274	1.86769	0.303532	1.23416
1193	YNR064C	YNR064C	response to toxin	epoxide hydrolase activity	soluble fraction	Hypothetical ORF	0	0.0272687	0.528085	0.371233	0.361705	0.229179	0.303494	1.23413
608	YDR244W	PEX5	protein import into peroxisome matrix, docking	protein binding, bridging*	cytosol*	Peroxisomal membrane signal receptor for the C-terminal tripeptide signal sequence (PTS1) of peroxisomal matrix proteins, required for peroxisomal matrix protein import; also proposed to have PTS1-receptor independent functions	0	0.169432	0.474783	0.435425	0.361923	0.0703116	0.302375	1.23317
454	YHR167W	THP2	telomere maintenance*	nucleic acid binding	THO complex	Subunit of the THO complex, which connects transcription elongation and mitotic recombination, and of the TREX complex, which is recruited to activated genes and couples transcription to mRNA export; involved in telomere maintenance	0	0.306335	0.669024	0.522073	0.185316	-0.174985	0.301553	1.23247
5651	YDL128W	VCX1	calcium ion homeostasis*	calcium ion transporter activity	vacuole, cell cycle-correlated morphology	Vacuolar H+/Ca2+ exchanger involved in control of cytosolic Ca2+ concentration; has similarity to sodium/calcium exchangers, including the bovine Na+/Ca2+,K+ antiporter	0	0.659923	0.273243	0.33601	-0.0492333	0.286163	0.301221	1.23219
5800	YHR009C	YHR009C	biological_process	molecular_function	cytoplasm	Hypothetical ORF	0	0.696016	0.273453	0.291068	0.120359	0.124256	0.301031	1.23202
3431	YHL024W	RIM4	meiosis*	RNA binding	cytoplasm	Putative RNA-binding protein required for the expression of early and middle sporulation genes	0	0.19315	0.00281968	0.232932	0.266348	0.806879	0.300426	1.23151
218	YGL143C	MRF1	translation*	translation release factor activity	mitochondrion	Mitochondrial polypeptide chain release factor, involved in stop codon recognition and hydrolysis of the peptidyl-tRNA bond during mitochondrial translation; lack of MRF1 causes mitochondrial genome instability	0	0.383648	0.511706	0.540578	0.0630055	0.00189552	0.300166	1.23129
2274	YOR185C	GSP2	nuclear organization and biogenesis	GTPase activity	nucleus	GTP binding protein (mammalian Ranp homolog) involved in the maintenance of nuclear organization, RNA processing and transport; interacts with Kap121p, Kap123p and Pdr6p (karyophilin betas); Gsp1p homolog that is not required for viability	0	0.46392	0.320711	0.301901	0.118472	0.295622	0.300125	1.23125
613	YPL176C	TRE1	ubiquitin-dependent protein catabolic process	molecular_function	plasma membrane	Plasma membrane protein that binds to Bsd2p and regulates ubiquitylation and vacuolar degradation of the metal transporter Smf1p; function is redundant with that of Tre2p; has similarity to transferrin receptors	0	0.14454	0.418652	0.429196	0.425811	0.0821637	0.300073	1.23121
3454	YNR069C	BSC5	biological_process	molecular_function	cellular_component	Protein of unknown function, ORF exhibits genomic organization compatible with a translational readthrough-dependent mode of expression	0	0.321019	0.00356105	0.123967	0.342491	0.707431	0.299694	1.23088
5486	YHR201C	PPX1	polyphosphate metabolic process	exopolyphosphatase activity	cytoplasm*	Exopolyphosphatase, hydrolyzes inorganic polyphosphate (poly P) into Pi residues; located in the cytosol, plasma membrane, and mitochondrial matrix	0	0.904512	0.174789	0.238504	0.105124	0.0728882	0.299163	1.23043
3412	YGR138C	TPO2	polyamine transport	spermine transporter activity	plasma membrane*	Polyamine transport protein specific for spermine; localizes to the plasma membrane; transcription of TPO2 is regulated by Haa1p; member of the major facilitator superfamily	0	0.412551	-0.0877965	-0.0176692	0.191226	0.997438	0.29915	1.23042
3962	YDR129C	SAC6	endocytosis*	protein binding, bridging*	actin cortical patch*	Fimbrin, actin-bundling protein; cooperates with Scp1p (calponin/transgelin) in the organization and maintenance of the actin cytoskeleton	0	0.610259	0.278752	0.316136	0.150606	0.139168	0.298984	1.23028
2472	YOR292C	YOR292C	biological_process	molecular_function	vacuole, cell cycle-correlated morphology	Hypothetical ORF	0	0.217734	-0.143988	0.211559	0.467621	0.740616	0.298709	1.23004
2359	YLR286C	CTS1	cytokinesis, completion of separation*	endochitinase activity	endoplasmic reticulum*	Endochitinase, required for cell separation after mitosis; transcriptional activation during late G and early M cell cycle phases is mediated by transcription factor Ace2p	0	0.264982	0.262411	0.363277	0.424849	0.174895	0.298083	1.22951
1727	YOR033C	EXO1	telomere maintenance*	5'-flap endonuclease activity*	nucleus	5'-3' exonuclease and flap-endonuclease involved in recombination, double-strand break repair and DNA mismatch repair; member of the Rad2p nuclease family, with conserved N and I nuclease domains	0	-0.107497	0.603435	0.577238	0.333004	0.0814739	0.297531	1.22904
2525	YPR134W	MSS18	Group I intron splicing	molecular_function	mitochondrion	Nuclear encoded protein needed for efficient splicing of mitochondrial COX1 aI5beta intron; mss18 mutations block cleavage of 5' exon - intron junction; phenotype of intronless strain suggests additional functions	0	0.216949	0.112147	0.232739	0.372285	0.552478	0.297319	1.22886
2369	YJL070C	YJL070C	biological_process	molecular_function	cytoplasm*	Hypothetical ORF	0	0.268164	0.313814	0.388093	0.36109	0.152943	0.296821	1.22843
2477	YOL071W	EMI5	sporulation (sensu Fungi)*	molecular_function	mitochondrion	Non-essential protein of unknown function required for transcriptional induction of the early meiotic-specific transcription factor IME1, also required for sporulation	0	0.228391	0.109399	0.314487	0.384449	0.446849	0.296715	1.22834
46	YKL003C	MRP17	translation	structural constituent of ribosome	mitochondrion*	Mitochondrial ribosomal protein of the small subunit; MRP17 exhibits genetic interactions with PET122, encoding a COX3-specific translational activator	0	0.393906	0.597153	0.53007	-0.0509744	0.0129403	0.296619	1.22826
5903	YER160C	YER160C				TyB Gag-Pol protein; proteolytically processed to make the Gag, RT, PR, and IN proteins that are required for retrotransposition	0	0.818532	0.521638	0.27821	-0.186827	0.049489	0.296209	1.22791
5766	YHR108W	GGA2	Golgi to vacuole transport*	ubiquitin binding	trans-Golgi network	Golgi-localized protein with homology to gamma-adaptin, interacts with and regulates Arf1p and Arf2p in a GTP-dependent manner in order to facilitate traffic through the late Golgi	0	1.12808	0.437516	0.363242	-0.120494	-0.329005	0.295867	1.22762
773	YOL094C	RFC4	mismatch repair*	DNA clamp loader activity*	DNA replication factor C complex	Subunit of heteropentameric Replication factor C (RF-C), which is a DNA binding protein and ATPase that acts as a clamp loader of the proliferating cell nuclear antigen (PCNA) processivity factor for DNA polymerases delta and epsilon	0	0.0155396	0.494105	0.336254	0.274299	0.358397	0.295719	1.2275
6080	YDR134C	YDR134C	biological_process	molecular_function	chitin- and beta-glucan-containing cell wall	Hypothetical ORF	0	0.683149	0.416394	0.328777	0.0304465	0.0187109	0.295496	1.22731
5660	YDL086W	YDL086W	biological_process	carboxymethylenebutenolidase activity	cytoplasm*	Hypothetical ORF	0	0.661551	0.223091	0.262569	0.0989398	0.230911	0.295413	1.22724
4679	YNR036C	YNR036C	translation	structural constituent of ribosome	mitochondrion*	Hypothetical ORF	0	0.667645	0.55071	0.483446	0.154662	-0.38136	0.295021	1.2269
5804	YOR085W	OST3	protein complex assembly*	dolichyl-diphosphooligosaccharide-protein glycotransferase activity	integral to membrane*	Gamma subunit of the oligosaccharyltransferase complex of the ER lumen, which catalyzes asparagine-linked glycosylation of newly synthesized proteins; Ost3p is important for N-glycosylation of a subset of proteins	0	0.763921	0.226551	0.317717	0.0397511	0.125148	0.294618	1.22656
2056	YGR258C	RAD2	nucleotide-excision repair*	single-stranded DNA specific endodeoxyribonuclease activity	nucleotide-excision repair factor 3 complex	Single-stranded DNA endonuclease, cleaves single-stranded DNA during nucleotide excision repair to excise damaged DNA; subunit of Nucleotide Excision Repair Factor 3 (NEF3); homolog of human XPG protein	0	0.460266	0.10718	0.25256	0.169964	0.483034	0.294601	1.22655
2061	YGR240C	PFK1	glycolysis	6-phosphofructokinase activity	cytoplasm*	Alpha subunit of heterooctameric phosphofructokinase involved in glycolysis, indispensable for anaerobic growth, activated by fructose-2,6-bisphosphate and AMP, mutation inhibits glucose induction of cell cycle-related genes	0	0.430975	0.167927	0.236332	0.226405	0.409741	0.294276	1.22627
2079	YBL101C	ECM21	cell wall organization and biogenesis	molecular_function	cytoplasm	Non-essential protein of unknown function; promoter contains several Gcn4p binding elements	0	0.232743	0.120068	0.376187	0.268605	0.471732	0.293867	1.22592
2360	YBR150C	TBS1	biological_process	molecular_function	cytoplasm*	Putative protein of unknown function; the authentic, non-tagged protein is detected in highly purified mitochondria in high-throughput studies	0	0.225661	0.281131	0.312715	0.456307	0.193375	0.293838	1.2259
1208	YBR092C	PHO3	phosphate metabolic process*	acid phosphatase activity	cell wall-bounded periplasmic space	Constitutively expressed acid phosphatase similar to Pho5p; brought to the cell surface by transport vesicles; hydrolyzes thiamin phosphates in the periplasmic space, increasing cellular thiamin uptake; expression is repressed by thiamin	0	-0.233467	0.755836	0.484338	0.271193	0.190201	0.29362	1.22571
2309	YOR038C	HIR2	regulation of transcription from RNA polymerase II promoter*	transcription corepressor activity	nucleus*	Non-essential transcriptional corepressor involved in the cell cycle-regulated transcription of histone H2A, H2B, H3, and H4 genes; recruits Swi-Snf complexes to histone gene promoters; promotes heterochromatic gene silencing with Asf1p	0	0.244014	0.443511	0.348007	0.19157	0.238461	0.293113	1.22528
246	YOL149W	DCP1	mRNA catabolic process*	mRNA binding*	cytoplasmic mRNA processing body	Subunit of the Dcp1p-Dcp2p decapping enzyme complex, which removes the 5' cap structure from mRNAs prior to their degradation; enhances the activity of catalytic subunit Dcp2p; regulated by DEAD box protein Dhh1p	0	0.44689	0.370546	0.38649	0.0936589	0.167879	0.293093	1.22526
2349	YGL224C	SDT1	pyrimidine base metabolic process	nucleotidase activity	cellular_component	Pyrimidine nucleotidase; overexpression suppresses the 6-AU sensitivity of transcription elongation factor S-II, as well as resistance to other pyrimidine derivatives	0	0.215841	0.37964	0.309339	0.310439	0.249974	0.293047	1.22523
3590	YFL062W	COS4	biological_process	molecular_function	vacuole, cell cycle-correlated morphology	Protein of unknown function, member of the DUP380 subfamily of conserved, often subtelomerically-encoded proteins	0	-0.0456518	-0.00928301	0.0788248	0.476549	0.963989	0.292886	1.22509
3444	YMR325W	PAU19	biological_process	molecular_function	cellular_component	Hypothetical protein	0	0.247871	-0.0570624	0.0104232	0.392478	0.870535	0.292849	1.22506
547	YLL062C	MHT1	sulfur amino acid metabolic process	homocysteine S-methyltransferase activity	cytoplasm	S-methylmethionine-homocysteine methyltransferase, functions along with Sam4p in the conversion of S-adenosylmethionine (AdoMet) to methionine to control the methionine/AdoMet ratio	0	-0.248624	0.967776	0.574516	0.389647	-0.219104	0.292842	1.22505
3963	YML079W	YML079W	biological_process	molecular_function	cytoplasm*	Hypothetical ORF	0	0.622614	0.250626	0.318778	0.146702	0.124278	0.2926	1.22485
3904	YDR511W	ACN9	gluconeogenesis*	molecular_function	mitochondrion*	Protein of the mitochondrial intermembrane space, required for acetate utilization and gluconeogenesis; has orthologs in higher eukaryotes	0	0.93193	0.279182	0.404029	0.0441302	-0.19868	0.292118	1.22444
6119	YHL050C	YHL050C	biological_process	helicase activity	cellular_component	Protein of unknown function, potential Cdc28p substrate	0	0.588055	0.358075	0.23845	0.0522116	0.221149	0.291588	1.22399
3952	YLR436C	ECM30	cell wall organization and biogenesis	molecular_function	cytoplasm	Non-essential protein of unknown function	0	0.426929	0.227205	0.235894	0.34419	0.223472	0.291538	1.22394
2101	YLR034C	SMF3	intracellular sequestering of iron ion	iron ion transporter activity	membrane of vacuole with cell cycle-correlated morphology	Putative divalent metal ion transporter involved in iron homeostasis; transcriptionally regulated by metal ions; member of the Nramp family of metal transport proteins	0	0.396483	0.139238	0.110253	0.193479	0.61821	0.291533	1.22394
4726	YMR089C	YTA12	translation*	ATPase activity*	cytoplasm*	Component, with Afg3p, of the mitochondrial inner membrane m-AAA protease that mediates degradation of misfolded or unassembled proteins and is also required for correct assembly of mitochondrial enzyme complexes	0	0.753892	0.341572	0.382459	0.0950087	-0.115623	0.291462	1.22388
807	YGL158W	RCK1	protein amino acid phosphorylation*	protein serine/threonine kinase activity	cellular_component	Protein kinase involved in the response to oxidative stress; identified as suppressor of S. pombe cell cycle checkpoint mutations	0	0.0109475	0.330428	0.35573	0.41727	0.342891	0.291454	1.22387
2088	YPL147W	PXA1	fatty acid transport	ATPase activity, coupled to transmembrane movement of substances	integral to peroxisomal membrane	Subunit of a heterodimeric peroxisomal ATP-binding cassette transporter complex (Pxa1p-Pxa2p), required for import of long-chain fatty acids into peroxisomes; similarity to human adrenoleukodystrophy transporter and ALD-related proteins	0	0.285307	0.164848	0.306235	0.318192	0.381988	0.291314	1.22375
71	YGR062C	COX18	cytochrome c oxidase complex assembly	protein transporter activity	integral to membrane*	Mitochondrial inner membrane protein, required for export of the Cox2p C terminus from the mitochondrial matrix to the intermembrane space during its assembly into cytochrome c oxidase; similar to Oxa2p of N. crassa	0	0.181942	0.430205	0.568911	0.261933	0.013131	0.291224	1.22368
6085	YGR229C	SMI1	telomere maintenance*	molecular_function	nucleus*	Protein involved in the regulation of cell wall synthesis; proposed to be involved in coordinating cell cycle progression with cell wall integrity	0	0.650566	0.387826	0.274922	0.119579	0.0221207	0.291003	1.22349
758	YNL309W	STB1	G1/S transition of mitotic cell cycle	transcriptional activator activity	cytoplasm*	Protein with a role in regulation of MBF-specific transcription at Start, phosphorylated by Cln-Cdc28p kinases in vitro; unphosphorylated form binds Swi6p and binding is required for Stb1p function; expression is cell-cycle regulated	0	-0.0457185	0.496187	0.305877	0.251627	0.446068	0.290808	1.22333
459	YEL036C	ANP1	protein amino acid N-linked glycosylation	mannosyltransferase activity*	alpha-1,6-mannosyltransferase complex*	Subunit of the alpha-1,6 mannosyltransferase complex; type II membrane protein; has a role in retention of glycosyltransferases in the Golgi; involved in osmotic sensitivity and resistance to aminonitrophenyl propanediol	0	0.320769	0.466377	0.576764	0.211219	-0.125784	0.289869	1.22253
2102	YKR039W	GAP1	amino acid transport*	L-proline permease activity*	plasma membrane*	General amino acid permease; localization to the plasma membrane is regulated by nitrogen source	0	0.365455	0.0933241	0.138751	0.178947	0.671749	0.289645	1.22234
3442	YGL248W	PDE1	cAMP-mediated signaling	3',5'-cyclic-AMP phosphodiesterase activity	cellular_component	Low-affinity cyclic AMP phosphodiesterase, controls glucose and intracellular acidification-induced cAMP signaling, target of the cAMP-protein kinase A (PKA) pathway; glucose induces transcription and inhibits translation	0	0.242713	-0.144118	0.0912532	0.370051	0.887267	0.289433	1.22216
4844	YAL046C	YAL046C	biological_process	molecular_function	cellular_component	Hypothetical ORF	0	0.604451	0.525619	0.602457	0.01217	-0.298995	0.28914	1.22191
301	YPR155C	NCA2	aerobic respiration*	molecular_function	mitochondrion*	Protein involved in regulation of mitochondrial expression of subunits 6 (Atp6p) and 8 (Atp8p) of the Fo-F1 ATP synthase; functions with Nca3p	0	0.522556	0.224792	0.351174	0.191376	0.151971	0.288374	1.22126
2067	YIL036W	CST6	telomere maintenance*	specific RNA polymerase II transcription factor activity	nucleus	Basic leucine zipper (bZIP) transcription factor of the ATF/CREB family, activates transcription of genes involved in utilization of non-optimal carbon sources; involved in telomere maintenance	0	0.517178	0.0732727	0.181024	0.215738	0.453554	0.288153	1.22108
48	YNL284C	MRPL10	translation	structural constituent of ribosome	mitochondrion*	Mitochondrial ribosomal protein of the large subunit; appears as two protein spots (YmL10 and YmL18) on two-dimensional SDS gels	0	0.314716	0.608152	0.476803	0.0952049	-0.0558855	0.287798	1.22078
1194	YGL018C	JAC1	aerobic respiration*	chaperone binding	mitochondrion	Specialized J-protein that functions with Hsp70 in Fe-S cluster biogenesis in mitochondria, involved in iron metabolism; contains a J domain typical to J-type chaperones; localizes to the mitochondrial matrix	0	0.0828344	0.672737	0.294501	0.230305	0.15716	0.287507	1.22053
770	YKR045C	YKR045C	biological_process	molecular_function	cytoplasm	Hypothetical ORF	0	-0.0856143	0.524078	0.318955	0.371206	0.306552	0.287036	1.22013
230	YJR056C	YJR056C	biological_process	molecular_function	cytoplasm*	Hypothetical ORF	0	0.397819	0.546047	0.538553	0.0834312	-0.133586	0.286453	1.21964
5617	YFR015C	GSY1	glycogen biosynthetic process	glycogen (starch) synthase activity	cytoplasm*	Glycogen synthase with similarity to Gsy2p, the more highly expressed yeast homolog; expression induced by glucose limitation, nitrogen starvation, environmental stress, and entry into stationary phase	0	0.508092	0.173166	0.344594	0.024149	0.378788	0.285758	1.21905
2451	YLL058W	YLL058W	sulfur metabolic process	cystathionine gamma-synthase activity	cellular_component	Hypothetical ORF	0	0.0282359	0.200641	0.363016	0.437874	0.398272	0.285608	1.21892
2433	YLR329W	REC102	meiotic recombination*	protein binding	nucleus*	Protein involved in early stages of meiotic recombination; required for chromosome synapsis; forms a complex with Rec104p and Spo11p necessary during the initiation of recombination	0	0.0887763	0.358365	0.323193	0.263786	0.393065	0.285437	1.21878
5487	YIL170W	HXT12	biological_process*	molecular_function*	cellular_component	putative hexose permease	0	0.926126	0.100853	0.154323	0.139446	0.104995	0.285148	1.21854
5798	YKR074W	YKR074W	biological_process	molecular_function	cytoplasm	Hypothetical ORF	0	0.783127	0.232802	0.272543	0.116082	0.0188655	0.284684	1.21814
5657	YLR370C	ARC18	actin filament organization*	structural constituent of cytoskeleton	Arp2/3 protein complex	Subunit of the ARP2/3 complex, which is required for the motility and integrity of cortical actin patches	0	0.629785	0.315135	0.263809	-0.0232386	0.235157	0.284129	1.21768
2351	YLR010C	TEN1	telomere capping	telomeric DNA binding	nuclear telomere cap complex	Protein that regulates telomeric length; protects telomeric ends in a complex with Cdc13p and Stn1p	0	0.266303	0.317047	0.248167	0.370923	0.217474	0.283983	1.21755
3402	YBR147W	YBR147W	biological_process	molecular_function	mitochondrion	Hypothetical ORF	0	-0.0714606	-0.225635	0.167167	0.613107	0.93659	0.283954	1.21753
3847	YOL088C	MPD2	protein folding	protein disulfide isomerase activity*	endoplasmic reticulum	Member of the protein disulfide isomerase (PDI) family, exhibits chaperone activity; overexpression suppresses the lethality of a pdi1 deletion but does not complement all Pdi1p functions; undergoes oxidation by Ero1p	0	0.437265	0.345487	0.287001	0.345245	0.00438833	0.283877	1.21746
3924	YPL097W	MSY1	tyrosyl-tRNA aminoacylation	tyrosine-tRNA ligase activity	mitochondrion	Mitochondrial tyrosyl-tRNA synthetase	0	1.0518	0.269035	0.24132	0.00498389	-0.151129	0.283202	1.21689
737	YDR448W	ADA2	histone acetylation*	transcription coactivator activity	SAGA complex*	Transcription coactivator, component of the ADA and SAGA transcriptional adaptor/HAT (histone acetyltransferase) complexes	0	0.0571105	0.358011	0.340781	0.170552	0.48762	0.282815	1.21657
262	YGR101W	PCP1	telomere maintenance*	peptidase activity	mitochondrion	Mitochondrial serine protease required for the processing of various mitochondrial proteins and maintenance of mitochondrial DNA and morphology; belongs to the rhomboid-GlpG superfamily of intramembrane peptidases	0	0.377095	0.310509	0.436446	0.210433	0.0777686	0.28245	1.21626
94	YNL314W	DAL82	transcription initiation from RNA polymerase II promoter*	transcriptional activator activity	nucleus	Positive regulator of allophanate inducible genes; binds a dodecanucleotide sequence upstream of all genes that are induced by allophanate; contains an UISALL DNA-binding, a transcriptional activation, and a coiled-coil domain	0	0.269097	0.352492	0.438747	0.24374	0.106605	0.282136	1.21599
5451	YKR066C	CCP1	response to oxidative stress	cytochrome-c peroxidase activity	mitochondrion*	Mitochondrial cytochrome-c peroxidase; degrades reactive oxygen species in mitochondria, involved in the response to oxidative stress	0	0.735161	0.116865	0.163022	0.0291746	0.36517	0.281878	1.21578
5650	YNL045W	YNL045W	lipid metabolic process*	aminopeptidase activity*	cytoplasm*	Similar to human LTA4 hydrolase but in vivo substrates not yet defined.	0	0.564688	0.232457	0.346882	0.0354738	0.22925	0.28175	1.21567
3413	YML007W	YAP1	response to drug*	transcription factor activity	cytoplasm*	Basic leucine zipper (bZIP) transcription factor required for oxidative stress tolerance; mediates pleiotropic drug and metal resistance; localized to the nucleus in response to the presence of oxidants	0	0.382224	-0.0700444	-0.00573452	0.118098	0.979491	0.280807	1.21487
2152	YJR137C	ECM17	response to drug*	sulfite reductase (NADPH) activity	cytoplasm*	Sulfite reductase beta subunit, involved in amino acid biosynthesis, transcription repressed by methionine	0	0.153338	-0.062204	0.30036	0.017032	0.994578	0.280621	1.21472
1195	YGL061C	DUO1	mitotic spindle organization and biogenesis in nucleus*	structural constituent of cytoskeleton	spindle pole body*	Essential subunit of the Dam1 complex (aka DASH complex), couples kinetochores to the force produced by MT depolymerization thereby aiding in chromosome segregation; is transferred to the kinetochore prior to mitosis	0	0.0383021	0.725772	0.326219	0.202777	0.10624	0.279862	1.21408
5678	YNL321W	YNL321W	biological_process	molecular_function	cellular_component	not essential for vegetative growth	0	0.483338	0.184764	0.256189	0.142438	0.327969	0.27894	1.2133
6073	YCL019W	YCL019W				TyB Gag-Pol protein; proteolytically processed to make the Gag, RT, PR, and IN proteins that are required for retrotransposition	0	0.73129	0.474525	0.335115	-0.141749	-0.00602089	0.278632	1.21304
322	YBL095W	YBL095W	biological_process	molecular_function	mitochondrion	Hypothetical ORF	0	0.428229	0.300872	0.331997	0.233703	0.096165	0.278193	1.21268
2299	YOL129W	VPS68	protein targeting to vacuole	molecular_function	mitochondrion*	Vacuolar membrane protein of unknown function involved in vacuolar protein sorting; also detected in the mitochondria	0	0.366373	0.271063	0.310799	0.203825	0.235864	0.277585	1.21216
1191	YLR456W	YLR456W	biological_process	molecular_function	cellular_component	Hypothetical ORF	0	0.11796	0.467646	0.284852	0.264389	0.253071	0.277584	1.21216
91	YKL140W	TGL1	lipid metabolic process*	lipase activity*	integral to membrane*	Steryl ester hydrolase, one of three gene products (Yeh1p, Yeh2p, Tgl1p) responsible for steryl ester hydrolase activity and involved in sterol homeostasis; localized to lipid particle membranes	0	0.287659	0.267672	0.460659	0.221815	0.149962	0.277553	1.21214
4731	YDR296W	MHR1	mitochondrial genome maintenance	transcription regulator activity	nucleus*	Protein involved in homologous recombination in mitochondria and in transcription regulation in nucleus; binds to activation domains of acidic activators; required for recombination-dependent mtDNA partitioning	0	0.788671	0.385874	0.392334	-0.0536171	-0.125968	0.277459	1.21206
5674	YEL077C	YEL077C	biological_process	helicase activity	cellular_component	Hypothetical ORF	0	0.459374	0.23428	0.266634	0.207196	0.219733	0.277443	1.21204
457	YML027W	YOX1	negative regulation of transcription from RNA polymerase II promoter*	DNA binding*	nucleus	Homeodomain-containing transcriptional repressor, binds to Mcm1p and to early cell cycle boxes (ECBs) in the promoters of cell cycle-regulated genes expressed in M/G1 phase; expression is cell cycle-regulated; potential Cdc28p substrate	0	0.211868	0.883594	0.662451	0.0737855	-0.444841	0.277372	1.21198
4848	YIR003W	YIR003W	biological_process	molecular_function	ribosome*	Hypothetical ORF	0	0.560828	0.387879	0.452587	0.137397	-0.151874	0.277363	1.21198
5673	YLR467W	YRF1-5	telomere maintenance via recombination	DNA helicase activity	nucleus	Helicase encoded by the Y' element of subtelomeric regions, highly expressed in the mutants lacking the telomerase component TLC1; potentially phosphorylated by Cdc28p	0	0.416946	0.209861	0.293741	0.221808	0.241302	0.276732	1.21145
5397	YJL100W	LSB6	actin filament organization*	1-phosphatidylinositol 4-kinase activity	cytoplasm*	Phosphatidylinositol 4-kinase that binds Las17p, which is a homolog of human Wiskott-Aldrich Syndrome protein involved in actin patch assembly and actin polymerization	0	0.637108	0.0645537	0.0370606	0.034909	0.609937	0.276714	1.21143
6	YBR028C	YBR028C	biological_process	protein kinase activity	cytoplasm	Hypothetical ORF	0	0.16516	0.523708	0.586192	-0.130922	0.238446	0.276517	1.21127
5453	YML127W	RSC9	regulation of transcription from RNA polymerase II promoter*	DNA-dependent ATPase activity*	RSC complex	Component of the RSC chromatin remodeling complex; DNA-binding protein involved in the synthesis of rRNA and in transcriptional repression and activation of genes regulated by the Target of Rapamycin (TOR) pathway	0	0.71167	0.154176	0.201444	0.0814659	0.232424	0.276236	1.21103
2346	YLR119W	SRN2	protein targeting to vacuole*	protein binding	endosome*	Component of the ESCRT-I complex, which is involved in ubiquitin-dependent sorting of proteins into the endosome; suppressor of rna1-1 mutation; may be involved in RNA export from nucleus	0	0.249258	0.172777	0.382547	0.320191	0.256187	0.276192	1.21099
2096	YBR170C	NPL4	ER-associated protein catabolic process	molecular_function	endoplasmic reticulum*	Endoplasmic reticulum and nuclear membrane protein, forms a complex with Cdc48p and Ufd1p that recognizes ubiquitinated proteins in the endoplasmic reticulum and delivers them to the proteasome for degradation	0	0.334403	0.0752466	0.197711	0.173308	0.594088	0.274951	1.20995
3374	YOL055C	THI20	thiamin biosynthetic process*	phosphomethylpyrimidine kinase activity*	cytosol	Multifunctional protein with both hydroxymethylpyrimidine kinase and thiaminase activities; involved in thiamine biosynthesis and also in thiamine degradation; member of a gene family with THI21 and THI22; functionally redundant with Thi21p	0	0.359943	-0.191378	0.0358539	0.550415	0.618924	0.274752	1.20979
4689	YDR061W	YDR061W	biological_process	ATPase activity, coupled to transmembrane movement of substances	mitochondrion	Hypothetical ORF	0	0.774506	0.349507	0.452645	0.12514	-0.329185	0.274522	1.20959
1181	YNR048W	YNR048W	response to drug	phospholipid-translocating ATPase activity	integral to membrane	Hypothetical ORF	0	0.166961	0.620374	0.151074	0.323034	0.110613	0.274411	1.2095
1204	YPL253C	VIK1	mitotic sister chromatid cohesion*	microtubule motor activity	spindle pole body*	Protein that forms a complex with Kar3p at the spindle pole body, possible regulator of Kar3p function in microtubule-mediated processes; required for sister chromatid cohesion; has similarity to Cik1p	0	-0.144012	0.807122	0.30442	0.318283	0.0854089	0.274244	1.20936
6107	YLR392C	YLR392C	biological_process	molecular_function	cytoplasm	Hypothetical ORF	0	0.465848	0.301924	0.305185	0.181567	0.116438	0.274193	1.20932
3841	YHR198C	FMP22	biological_process	molecular_function	mitochondrion	Putative protein of unknown function; the authentic, non-tagged protein is detected in highly purified mitochondria in high-throughput studies	0	0.512612	0.279401	0.425783	0.294447	-0.14354	0.273741	1.20894
2345	YHR140W	YHR140W	biological_process	molecular_function	integral to membrane	Hypothetical ORF	0	0.260038	0.195067	0.435402	0.260162	0.218014	0.273737	1.20894
2219	YJR059W	PTK2	G1/S transition of mitotic cell cycle*	protein kinase activity	cytoplasm*	Putative serine/threonine protein kinase involved in regulation of ion transport across plasma membrane; enhances spermine uptake	0	0.574579	0.072003	0.138537	0.13516	0.447997	0.273655	1.20887
6096	YOR084W	YOR084W	peroxisome organization and biogenesis	lipase activity	peroxisomal matrix		0	0.666496	0.343896	0.388432	-0.0383832	0.0074441	0.273577	1.2088
741	YBR057C	MUM2	premeiotic DNA synthesis	molecular_function	cytoplasm	Cytoplasmic protein essential for meiotic DNA replication and sporulation; interacts with Orc2p, which is a component of the origin recognition complex	0	-0.0696334	0.380513	0.351918	0.245748	0.457696	0.273248	1.20853
2368	YIR007W	YIR007W	biological_process	molecular_function	cytoplasm	Hypothetical ORF	0	0.270268	0.266818	0.352687	0.334069	0.141574	0.273083	1.20839
891	YKR064W	OAF3	biological_process	molecular_function	cytoplasm*	Zinc cluster protein of unknown function; the authentic, non-tagged protein is detected in highly purified mitochondria in high-throughput studies	0	-0.0678074	0.417574	0.195833	0.179314	0.640279	0.273039	1.20835
2399	YGL010W	YGL010W	biological_process	molecular_function	endoplasmic reticulum	Hypothetical ORF	0	0.346084	0.0202507	0.25497	0.313978	0.427935	0.272643	1.20802
2316	YJL003W	COX16	aerobic respiration*	molecular_function	mitochondrion*	Mitochondrial inner membrane protein, required for assembly of cytochrome c oxidase	0	0.265313	0.275096	0.350987	0.214943	0.256257	0.272519	1.20792
2147	YKL117W	SBA1	protein folding*	chaperone binding	cytoplasm*	Co-chaperone that binds to and regulates Hsp90 family chaperones; important for pp60v-src activity in yeast; homologous to the mammalian p23 proteins and like p23 can regulate telomerase activity	0	0.168554	0.231655	0.310078	0.152842	0.498009	0.272228	1.20767
4706	YDR493W	FMP36	biological_process	molecular_function	mitochondrion	Putative protein of unknown function; the authentic, non-tagged protein is detected in highly purified mitochondria in high-throughput studies	0	0.822267	0.429223	0.523284	-0.0331695	-0.383608	0.271599	1.20715
2058	YKL100C	YKL100C	biological_process	molecular_function	cellular_component	Hypothetical ORF	0	0.492011	0.0575427	0.149043	0.147997	0.510808	0.27148	1.20705
5598	YKR014C	YPT52	endocytosis*	GTPase activity	late endosome	GTPase, similar to Ypt51p and Ypt53p and to mammalian rab5; required for vacuolar protein sorting and endocytosis	0	0.477626	0.312991	0.300255	-0.0882423	0.352797	0.271086	1.20672
3436	YJL164C	TPK1	protein amino acid phosphorylation*	cAMP-dependent protein kinase activity	cytoplasm*	cAMP-dependent protein kinase catalytic subunit; promotes vegetative growth in response to nutrients via the Ras-cAMP signaling pathway; inhibited by regulatory subunit Bcy1p in the absence of cAMP; partially redundant with Tpk2p and Tpk3p	0	0.33066	-0.118023	0.12055	0.200791	0.819417	0.270679	1.20638
3906	YBR038W	CHS2	cytokinesis*	chitin synthase activity	cellular bud neck	Chitin synthase II, requires activation from zymogenic form in order to catalyze the transfer of N-acetylglucosamine (GlcNAc) to chitin; required for the synthesis of chitin in the primary septum during cytokinesis	0	0.968348	0.2852	0.361568	-0.0137194	-0.248608	0.270558	1.20627
4837	YOL107W	YOL107W	biological_process	molecular_function	Golgi apparatus*	Hypothetical ORF	0	0.572519	0.337946	0.412109	0.0770558	-0.0474467	0.270437	1.20617
3967	YMR253C	YMR253C	biological_process	molecular_function	cytoplasm	Protein of unknown function; green fluorescent protein (GFP)-fusion protein localizes to the cytoplasm in a punctate pattern	0	0.59272	0.190954	0.261556	0.145833	0.159802	0.270173	1.20595
2255	YPL274W	SAM3	putrescine transport*	spermidine transporter activity*	plasma membrane	High-affinity S-adenosylmethionine permease, required for utilization of S-adenosylmethionine as a sulfur source; has similarity to S-methylmethionine permease Mmp1p	0	0.227072	0.24927	0.385413	0.0916914	0.397276	0.270144	1.20593
4725	YML069W	POB3	RNA elongation from RNA polymerase II promoter*	chromatin binding	nucleus*	Subunit of the heterodimeric FACT complex (Spt16p-Pob3p), which facilitates RNA Polymerase II transcription elongation through nucleosomes by destabilizing and then reassembling nucleosome structure	0	0.62777	0.36586	0.367471	0.0943171	-0.105309	0.270022	1.20583
2210	YMR015C	ERG5	ergosterol biosynthetic process	C-22 sterol desaturase activity	endoplasmic reticulum	C-22 sterol desaturase, a cytochrome P450 enzyme that catalyzes the formation of the C-22(23) double bond in the sterol side chain in ergosterol biosynthesis; may be a target of azole antifungal drugs	0	0.438891	0.175088	0.177527	0.0519393	0.505872	0.269864	1.20569
68	YDR043C	NRG1	regulation of transcription from RNA polymerase II promoter*	DNA binding*	nucleus	Transcriptional repressor that recruits the Cyc8p-Tup1p complex to promoters; mediates glucose repression and negatively regulates a variety of processes including filamentous growth and alkaline pH response	0	0.257173	0.278611	0.459477	0.263064	0.0902261	0.26971	1.20557
2358	YOL053W	YOL053W	biological_process	molecular_function	cellular_component	Hypothetical ORF	0	0.251038	0.291904	0.296378	0.290596	0.216184	0.26922	1.20516
317	YDR027C	VPS54	telomere maintenance*	molecular_function	mitochondrion*	Component of the GARP (Golgi-associated retrograde protein) complex, Vps51p-Vps52p-Vps53p-Vps54p, which is required for the recycling of proteins from endosomes to the late Golgi; potentially phosphorylated by Cdc28p	0	0.365235	0.424403	0.330319	0.292351	-0.0664322	0.269175	1.20512
5620	YGL160W	YGL160W	biological_process	oxidoreductase activity, oxidizing metal ions	ribosome*	Hypothetical ORF	0	0.61677	0.173954	0.207273	0.0121789	0.335525	0.26914	1.20509
2238	YGR055W	MUP1	sulfur amino acid transport	L-methionine porter activity	integral to plasma membrane	High affinity methionine permease, integral membrane protein with 13 putative membrane-spanning regions; also involved in cysteine uptake	0	0.284731	0.246885	0.320122	-0.0946227	0.587789	0.268981	1.20496
4680	YOL090W	MSH2	chromatin silencing at silent mating-type cassette*	ATPase activity*	nucleus*	Protein that forms heterodimers with Msh3p and Msh6p that bind to DNA mismatches to initiate the mismatch repair process; contains a Walker ATP-binding motif required for repair activity; Msh2p-Msh6p binds to and hydrolyzes ATP	0	0.66706	0.465285	0.306875	0.163583	-0.261927	0.268175	1.20428
327	YKL049C	CSE4	mitotic sister chromatid segregation*	centromeric DNA binding*	kinetochore*	Centromere protein that resembles histones, required for proper kinetochore function; homolog of human CENP-A	0	0.327113	0.336781	0.267203	0.270766	0.138768	0.268126	1.20424
43	YKR085C	MRPL20	translation*	structural constituent of ribosome	mitochondrion*	Mitochondrial ribosomal protein of the large subunit	0	0.416789	0.767731	0.708631	-0.0501861	-0.503558	0.267882	1.20404
3918	YHR043C	DOG2	response to stress*	2-deoxyglucose-6-phosphatase activity	cytoplasm*	2-deoxyglucose-6-phosphate phosphatase, member of a family of low molecular weight phosphatases, similar to Dog1p, induced by oxidative and osmotic stress, confers 2-deoxyglucose resistance when overexpressed	0	0.770339	0.159188	0.182305	0.206427	0.0200157	0.267655	1.20385
3473	YGR286C	BIO2	biotin biosynthetic process	biotin synthase activity	mitochondrion	Biotin synthase, catalyzes the conversion of dethiobiotin to biotin, which is the last step of the biotin biosynthesis pathway; complements E. coli bioB mutant	0	0.290382	-0.185993	-0.104606	0.378872	0.957839	0.267299	1.20355
1620	YDR113C	PDS1	mitotic sister chromatid segregation*	protein binding	nucleus*	Securin that inhibits anaphase by binding separin Esp1p, also blocks cyclin destruction and mitotic exit, essential for cell cycle arrest in mitosis in the presence of DNA damage or aberrant mitotic spindles; also present in meiotic nuclei	0	-0.0848021	0.597731	0.576421	0.280796	-0.0341869	0.267192	1.20346
6082	YNL064C	YDJ1	response to drug*	unfolded protein binding*	cytosol*	Protein chaperone involved in regulation of the HSP90 and HSP70 functions; involved in protein translocation across membranes; member of the DnaJ family	0	0.700293	0.456745	0.304291	-0.0385567	-0.0885176	0.266851	1.20318
3585	YMR120C	ADE17	'de novo' IMP biosynthetic process*	IMP cyclohydrolase activity*	cytosol	Enzyme of 'de novo' purine biosynthesis containing both 5-aminoimidazole-4-carboxamide ribonucleotide transformylase and inosine monophosphate cyclohydrolase activities, isozyme of Ade16p; ade16 ade17 mutants require adenine and histidine	0	-0.488251	-0.21069	0.00867298	0.446657	1.57708	0.266693	1.20305
304	YGL067W	NPY1	NADH metabolic process	NAD+ diphosphatase activity	cytoplasm*	NADH diphosphatase (pyrophosphatase), hydrolyzes the pyrophosphate linkage in NADH and related nucleotides; localizes to peroxisomes	0	0.239661	0.391369	0.397536	0.140533	0.163773	0.266574	1.20295
2071	YJL042W	MHP1	cell wall organization and biogenesis*	structural constituent of cytoskeleton	microtubule	Microtubule-associated protein involved in assembly and stabilization of microtubules; overproduction results in cell cycle arrest at G2 phase; similar to Drosophila protein MAP and to mammalian MAP4 proteins	0	0.468454	0.0981669	0.179071	0.267186	0.318083	0.266192	1.20263
6083	YDL192W	ARF1	telomere maintenance*	GTPase activity	cytosol*	ADP-ribosylation factor, GTPase of the Ras superfamily involved in regulation of coated formation vesicles in intracellular trafficking within the Golgi; functionally interchangeable with Arf2p	0	0.608409	0.346908	0.213231	0.104967	0.0559218	0.265887	1.20238
1617	YAR018C	KIN3	chromosome segregation	protein kinase activity	cellular_component	Nonessential protein kinase with unknown cellular role	0	-0.0240196	0.524732	0.598082	0.215101	0.0139298	0.265565	1.20211
305	YLR026C	SED5	ER to Golgi vesicle-mediated transport*	t-SNARE activity	cis-Golgi network	cis-Golgi t-SNARE syntaxin required for vesicular transport between the ER and the Golgi complex, binds at least 9 SNARE proteins	0	0.272841	0.392454	0.440811	0.0891333	0.132582	0.265564	1.20211
186	YKR091W	SRL3	nucleobase, nucleoside, nucleotide and nucleic acid metabolic process	molecular_function	cytoplasm	Cytoplasmic protein that, when overexpressed, suppresses the lethality of a rad53 null mutation; potential Cdc28p substrate	0	0.0677604	0.133883	0.485197	0.627018	0.0123137	0.265234	1.20183
276	YHR110W	ERP5	secretory pathway	molecular_function	integral to membrane	Protein with similarity to Emp24p and Erv25p, member of the p24 family involved in ER to Golgi transport	0	0.495565	0.302907	0.424355	0.132107	-0.0330429	0.264378	1.20112
2273	YOR042W	CUE5	biological_process	molecular_function	cytoplasm	Protein containing a CUE domain that binds ubiquitin, which may facilitate intramolecular monoubiquitination; green fluorescent protein (GFP)-fusion protein localizes to the cytoplasm in a punctate pattern	0	0.402035	0.239051	0.267789	0.0876324	0.325258	0.264353	1.2011
5457	YBL056W	PTC3	protein amino acid dephosphorylation*	protein phosphatase type 2C activity	cytoplasm*	Type 2C protein phosphatase; dephosphorylates Hog1p (see also Ptc2p) to limit maximal kinase activity induced by osmotic stress; dephosphorylates T169 phosphorylated Cdc28p (see also Ptc2p); role in DNA checkpoint inactivation	0	0.619597	0.13596	0.153545	0.174057	0.237699	0.264172	1.20095
2037	YCL067C	HMLALPHA2	regulation of transcription from RNA polymerase II promoter*	transcription corepressor activity	nucleus	Silenced copy of ALPHA2 at HML; homeobox-domain protein that associates with Mcm1p in haploid cells to repress a-specific gene expression and interacts with a1p in diploid cells to repress haploid-specific gene expression	0	0.471365	-0.0123893	0.0661618	0.0979042	0.697374	0.264083	1.20087
5480	YPL019C	VTC3	vacuole fusion, non-autophagic	molecular_function	vacuolar membrane	Vacuolar membrane protein involved in vacuolar polyphosphate accumulation; functions as a regulator of vacuolar H+-ATPase activity and vacuolar transporter chaperones; involved in non-autophagic vacuolar fusion	0	0.576517	0.0661991	0.230734	0.247381	0.19888	0.263942	1.20076
3971	YOR317W	FAA1	lipid metabolic process*	long-chain-fatty-acid-CoA ligase activity	mitochondrion*	Long chain fatty acyl-CoA synthetase with a preference for C12:0-C16:0 fatty acids; involved in the activation of imported fatty acids; localized to both lipid particles and mitochondrial outer membrane; essential for stationary phase	0	0.557474	0.25359	0.203609	0.238231	0.0667816	0.263937	1.20075
2343	YDL146W	LDB17	biological_process	molecular_function	cytoplasm*	Protein of unknown function; GFP-fusion protein localizes to the cell periphery, cytoplasm, bud, and bud neck; null mutant shows a reduced affinity for the alcian blue dye suggesting a decreased net negative charge of the cell surface	0	0.315939	0.186325	0.329505	0.275665	0.210969	0.263681	1.20054
843	YOR208W	PTP2	protein amino acid dephosphorylation*	protein tyrosine phosphatase activity	nucleus	Phosphotyrosine-specific protein phosphatase involved in the inactivation of mitogen-activated protein kinase (MAPK) during osmolarity sensing; dephosporylates Hog1p MAPK and regulates its localization; localized to the nucleus	0	0.0915929	0.19172	0.326864	0.406002	0.301349	0.263505	1.20039
5763	YDR100W	TVP15	vesicle-mediated transport	molecular_function	integral to Golgi membrane*	Integral membrane protein localized to late Golgi vesicles along with the v-SNARE Tlg2p	0	0.828782	0.263494	0.323124	-0.011698	-0.0875693	0.263227	1.20016
2406	YHL028W	WSC4	response to stress*	transmembrane receptor activity	membrane fraction*	ER membrane protein involved in the translocation of soluble secretory proteins and insertion of membrane proteins into the ER membrane; may also have a role in the stress response but has only partial functional overlap with WSC1-3	0	0.110572	0.250114	0.423959	0.241003	0.289304	0.262991	1.19996
2269	YDR427W	RPN9	ubiquitin-dependent protein catabolic process	structural molecule activity	proteasome regulatory particle, lid subcomplex (sensu Eukaryota)	Non-ATPase regulatory subunit of the 26S proteasome, has similarity to putative proteasomal subunits in other species; null mutant is temperature sensitive and exhibits cell cycle and proteasome assembly defects	0	0.346137	0.254391	0.283724	0.108555	0.321755	0.262912	1.1999
2093	YCR019W	MAK32	interspecies interaction between organisms	molecular_function	cellular_component	Protein necessary for structural stability of L-A double-stranded RNA-containing particles	0	0.269705	0.0526001	0.21586	0.137011	0.639183	0.262872	1.19986
834	YGL104C	VPS73	protein targeting to vacuole	molecular_function	mitochondrion	Mitochondrial protein of unknown function involved in vacuolar protein sorting	0	0.0272655	0.328608	0.35849	0.310784	0.288096	0.262649	1.19968
4733	YER031C	YPT31	vesicle-mediated transport*	GTPase activity	mitochondrial outer membrane*	GTPase of the Ypt/Rab family, very similar to Ypt32p; involved in the exocytic pathway; mediates intra-Golgi traffic or the budding of post-Golgi vesicles from the trans-Golgi	0	0.900507	0.35963	0.319689	-0.0158291	-0.252007	0.262398	1.19947
477	YJL110C	GZF3	negative regulation of transcription from RNA polymerase II promoter*	transcription factor activity*	nucleus	GATA zinc finger protein and Dal80p homolog that negatively regulates nitrogen catabolic gene expression by competing with Gat1p for GATA site binding; function requires a repressive carbon source; dimerizes with Dal80p and binds to Tor1p	0	0.116411	0.547185	0.642028	0.19131	-0.18507	0.262373	1.19945
5462	YOL036W	YOL036W	biological_process	molecular_function	cellular_component	Hypothetical ORF	0	0.585482	0.15677	0.208282	0.168522	0.19236	0.262283	1.19938
3501	YJL089W	SIP4	regulation of transcription from RNA polymerase II promoter*	specific RNA polymerase II transcription factor activity	nucleus	C6 zinc cluster transcriptional activator that binds to the carbon source-responsive element (CSRE) of gluconeogenic genes; involved in the positive regulation of gluconeogenesis; regulated by Snf1p protein kinase; localized to the nucleus	0	0.114503	-0.115405	0.134437	0.437659	0.738688	0.261976	1.19912
2389	YLR454W	FMP27	biological_process	molecular_function	mitochondrion	Putative protein of unknown function; the authentic, non-tagged protein is detected in highly purified mitochondria in high-throughput studies	0	0.277342	0.139604	0.234973	0.318814	0.337393	0.261625	1.19883
5543	YHR146W	CRP1	biological_process	DNA binding	nucleus	Protein that binds to cruciform DNA structures	0	0.926346	0.148811	0.123847	-0.202466	0.3095	0.261208	1.19848
2221	YBR046C	ZTA1	biological_process	molecular_function	cytoplasm*	Zeta-crystallin homolog, found in the cytoplasm and nucleus; has similarity to E. coli quinone oxidoreductase and to human zeta-crystallin, which has quinone oxidoreductase activity	0	0.617965	0.0443641	0.107267	0.0350929	0.500403	0.261019	1.19832
812	YBR284W	YBR284W	telomere maintenance	molecular_function	cellular_component	Hypothetical ORF	0	-0.0463353	0.317864	0.269403	0.393609	0.368946	0.260697	1.19806
844	YMR147W	YMR147W	biological_process	molecular_function	cellular_component	Hypothetical ORF	0	0.151388	0.313164	0.174943	0.424057	0.239175	0.260546	1.19793
328	YNL334C	SNO2	thiamin biosynthetic process*	molecular_function	cellular_component	Protein of unknown function, nearly identical to Sno3p; expression is induced before the diauxic shift and also in the absence of thiamin	0	0.319488	0.357449	0.248109	0.219471	0.155916	0.260087	1.19755
3627	YBR067C	TIP1	cell wall organization and biogenesis	structural constituent of cell wall*	chitin- and beta-glucan-containing cell wall	Major cell wall mannoprotein with possible lipase activity; transcription is induced by heat- and cold-shock; member of the Srp1p/Tip1p family of serine-alanine-rich proteins	0	0.345808	0.0138411	0.0969155	0.323566	0.51761	0.259548	1.1971
5762	YDL157C	YDL157C	biological_process	molecular_function	mitochondrion	Hypothetical ORF	0	0.887355	0.279168	0.287583	-0.00508991	-0.151868	0.25943	1.19701
2200	YJR033C	RAV1	vacuolar acidification*	molecular_function	cytoplasm*	Subunit of the RAVE complex (Rav1p, Rav2p, Skp1p), which promotes assembly of the V-ATPase holoenzyme; required for transport between the early and late endosome/PVC and for localization of TGN membrane proteins; potential Cdc28p substrate	0	0.307948	0.121232	0.230895	0.0970888	0.539969	0.259426	1.197
324	YOR051C	YOR051C	biological_process	molecular_function	nucleus	Hypothetical ORF	0	0.387595	0.272292	0.286035	0.258144	0.0926285	0.259339	1.19693
2524	YNL294C	RIM21	sporulation (sensu Fungi)*	molecular_function	cellular_component	Component of the RIM101 pathway, has a role in cell wall construction and alkaline pH response; has similarity to A. nidulans PalH	0	0.157288	0.085838	0.195755	0.336083	0.521718	0.259336	1.19693
5656	YDR071C	PAA1	establishment and/or maintenance of chromatin architecture	aralkylamine N-acetyltransferase activity*	cytoplasm	Polyamine acetyltransferase; acetylates polyamines (e.g. putrescine, spermidine, spermine) and also aralkylamines (e.g. tryptamine, phenylethylamine); may be involved in transcription and/or DNA replication	0	0.575752	0.288869	0.216278	-0.0165256	0.231496	0.259174	1.19679
295	YJR142W	YJR142W	biological_process	molecular_function	cellular_component	Hypothetical ORF	0	0.439554	0.146579	0.308887	0.262887	0.136766	0.258935	1.19659
5450	YDL070W	BDF2	biological_process	molecular_function	nucleus	Protein involved in transcription initiation at TATA-containing promoters; associates with the basal transcription factor TFIID; contains two bromodomains; corresponds to the C-terminal region of mammalian TAF1; redundant with Bdf1p	0	0.761095	0.122933	0.133621	-0.0492989	0.323881	0.258446	1.19619
4675	YLR081W	GAL2	galactose metabolic process*	glucose transporter activity*	plasma membrane	Galactose permease, required for utilization of galactose; also able to transport glucose	0	0.817268	0.582045	0.440793	0.0264113	-0.577323	0.257839	1.19569
5810	YDR367W	YDR367W	biological_process	molecular_function	cytoplasm*	Protein of unknown function; green fluorescent protein (GFP)-fusion protein localizes to the cytoplasm in a punctate pattern	0	0.73487	0.333653	0.241552	-0.0376844	0.0139554	0.257269	1.19521
316	YOR025W	HST3	chromatin silencing at telomere*	DNA binding*	nucleus	Member of the Sir2 family of NAD(+)-dependent protein deacetylases; involved along with Hst4p in telomeric silencing, cell cycle progression, radiation resistance, genomic stability and short-chain fatty acid metabolism	0	0.275108	0.357952	0.389133	0.23456	0.0259392	0.256538	1.19461
922	YJR032W	CPR7	response to stress	unfolded protein binding*	cytosol	Peptidyl-prolyl cis-trans isomerase (cyclophilin), catalyzes the cis-trans isomerization of peptide bonds N-terminal to proline residues; binds to Hsp82p and contributes to chaperone activity	0	0.21497	0.365406	0.28006	0.105291	0.315934	0.256332	1.19444
5679	YNR045W	PET494	translation	translation regulator activity	mitochondrion*	Specific translational activator for the COX3 mRNA that acts together with Pet54p and Pet122p; located in the mitochondrial inner membrane	0	0.51254	0.105822	0.277065	0.0854992	0.299243	0.256034	1.19419
5659	YLR182W	SWI6	meiosis*	protein binding*	cytoplasm*	Transcription cofactor, forms complexes with DNA-binding proteins Swi4p and Mbp1p to regulate transcription at the G1/S transition; involved in meiotic gene expression; localization regulated by phosphorylation; potential Cdc28p substrate	0	0.534979	0.250129	0.256643	0.0579537	0.179704	0.255882	1.19407
231	YPL099C	FMP14	biological_process	molecular_function	mitochondrion	Putative protein of unknown function; the authentic, non-tagged protein is detected in highly purified mitochondria in high-throughput studies	0	0.346713	0.453232	0.498429	0.0866413	-0.107627	0.255478	1.19373
772	YKR044W	UIP5	biological_process	molecular_function	nuclear envelope	Protein of unknown function that interacts with Ulp1p, a Ubl (ubiquitin-like protein)-specific protease for Smt3p protein conjugates	0	-0.0495144	0.433827	0.307145	0.229593	0.356067	0.255423	1.19369
5461	YMR139W	RIM11	protein amino acid phosphorylation*	protein serine/threonine kinase activity*	cytoplasm	Protein kinase required for signal transduction during entry into meiosis; promotes the formation of the Ime1p-Ume6p complex by phosphorylating Ime1p and Ume6p; shares similarity with mammalian glycogen synthase kinase 3-beta	0	0.556283	0.142111	0.208685	0.140597	0.226094	0.254754	1.19313
268	YBR024W	SCO2	copper ion transport	thioredoxin peroxidase activity	mitochondrion*	Protein anchored to the mitochondrial inner membrane, similar to Sco1p and may have a redundant function with Sco1p in delivery of copper to cytochrome c oxidase; interacts with Cox2p	0	0.576451	0.268925	0.386227	0.0543091	-0.0144471	0.254293	1.19275
1188	YIL114C	POR2	ion transport	voltage-gated ion-selective channel activity	mitochondrion*	Putative mitochondrial porin (voltage-dependent anion channel), related to Por1p but not required for mitochondrial membrane permeability or mitochondrial osmotic stability	0	0.087633	0.473712	0.29328	0.325273	0.0904423	0.254068	1.19257
3842	YPL116W	HOS3	histone deacetylation	histone deacetylase activity	cytoplasm*	Trichostatin A-insensitive homodimeric histone deacetylase (HDAC) with specificity in vitro for histones H3, H4, H2A, and H2B; similar to Hda1p, Rpd3p, Hos1p, and Hos2p; deletion results in increased histone acetylation at rDNA repeats	0	0.479944	0.269355	0.393406	0.23044	-0.103893	0.253851	1.19239
754	YML084W	YML084W				Hypothetical ORF	0	-0.00322988	0.183851	0.378407	0.271341	0.437406	0.253555	1.19214
744	YGR104C	SRB5	telomere maintenance*	RNA polymerase II transcription mediator activity	mediator complex*	Subunit of the RNA polymerase II mediator complex; associates with core polymerase subunits to form the RNA polymerase II holoenzyme; essential for transcriptional regulation; involved in telomere maintenance	0	0.0327795	0.288819	0.295496	0.221687	0.428325	0.253421	1.19203
3596	YDR018C	YDR018C	phospholipid biosynthetic process	acyltransferase activity	cellular_component	Hypothetical ORF	0	-0.137974	0.180882	0.151929	0.464898	0.606517	0.25325	1.19189
4849	YDL088C	ASM4	mRNA export from nucleus*	structural molecule activity	nuclear pore	Nuclear pore complex subunit, part of a subcomplex also containing Nup53p, Nup170p, and Pse1p	0	0.535391	0.358978	0.449509	0.133153	-0.212169	0.252972	1.19166
321	YPR131C	NAT3	telomere maintenance*	peptide alpha-N-acetyltransferase activity	cytoplasm*	Catalytic subunit of the NatB N-terminal acetyltransferase, which catalyzes acetylation of the amino-terminal methionine residues of all proteins beginning with Met-Asp or Met-Glu and of some proteins beginning with Met-Asn or Met-Met	0	0.329332	0.333113	0.288459	0.260597	0.0532792	0.252956	1.19165
5459	YBR199W	KTR4	protein amino acid N-linked glycosylation	mannosyltransferase activity	Golgi apparatus	Putative mannosyltransferase involved in protein glycosylation; member of the KRE2/MNT1 mannosyltransferase family	0	0.56888	0.128596	0.251897	0.13268	0.182609	0.252932	1.19163
2306	YGL155W	CDC43	establishment of cell polarity (sensu Fungi)*	signal transducer activity*	intracellular*	Beta subunit of geranylgeranyltransferase type I, catalyzes geranylgeranylation to the cysteine residue in proteins containing a C-terminal CaaX sequence ending in Leu or Phe; has substrates important for morphogenesis	0	0.345427	0.383126	0.312257	0.00545829	0.216578	0.252569	1.19133
3615	YKL104C	GFA1	cell wall chitin biosynthetic process	glutamine-fructose-6-phosphate transaminase (isomerizing) activity	cellular_component	Glutamine-fructose-6-phosphate amidotransferase, catalyzes the formation of glucosamine-6-P and glutamate from fructose-6-P and glutamine in the first step of chitin biosynthesis	0	0.186431	0.0616484	0.0777452	0.397066	0.539559	0.25249	1.19126
264	YBR287W	ZSP1	biological_process	molecular_function	endoplasmic reticulum	Protein of unknown function; mutation results in a zinc sensitive phenotype	0	0.539092	0.209772	0.34551	0.113185	0.0546603	0.252444	1.19122
3439	YJR156C	THI11	thiamin biosynthetic process	protein binding	cellular_component	Protein involved in synthesis of the thiamine precursor hydroxymethylpyrimidine (HMP); member of a subtelomeric gene family including THI5, THI11, THI12, and THI13	0	0.22693	-0.182809	0.0463766	0.403267	0.768415	0.252436	1.19122
2436	YGL034C	YGL034C				Hypothetical ORF	0	0.0969115	0.25195	0.262852	0.195757	0.453786	0.252251	1.19106
4589	YOR286W	FMP31	biological_process	molecular_function	mitochondrion	Putative protein of unknown function; the authentic, non-tagged protein is detected in highly purified mitochondria in high-throughput studies	0	1.14384	0.436286	0.373695	-0.216902	-0.476567	0.252071	1.19092
1129	YMR048W	CSM3	mitotic sister chromatid cohesion*	molecular_function	nucleus	Protein required for accurate chromosome segregation during meiosis	0	-0.185707	0.691175	0.281486	0.251344	0.220931	0.251846	1.19073
2092	YFR003C	YPI1	protein amino acid dephosphorylation*	protein phosphatase inhibitor activity	nucleus	Inhibitor of the type I protein phosphatase Glc7p, which is involved in regulation of a variety of metabolic processes; overproduction causes decreased cellular content of glycogen	0	0.359408	-0.00500534	0.196596	0.108641	0.597445	0.251417	1.19038
5799	YMR044W	IOC4	chromatin remodeling	protein binding	ISW1 complex	Member of a complex (Isw1b) with Isw1p and Ioc2p that exhibits nucleosome-stimulated ATPase activity and acts within coding regions to coordinate transcription elongation with termination and processing, contains a PWWP motif	0	0.767677	0.216955	0.277607	0.0347903	-0.0425484	0.250896	1.18995
5630	YLR369W	SSQ1	DNA-dependent DNA replication*	unfolded protein binding	mitochondrion*	Mitochondrial hsp70-type molecular chaperone, required for assembly of iron/sulfur clusters into proteins at a step after cluster synthesis, and for maturation of Yfh1p, which is a homolog of human frataxin implicated in Friedreich's ataxia	0	0.569699	0.069788	0.173197	0.0668568	0.374919	0.250892	1.18994
320	YOL008W	COQ10	cellular respiration	ubiquinone binding	mitochondrion*	Coenzyme Q binding protein, required for function of coenzyme Q in respiration by functioning in the delivery of Q<sub>6</sub> to its proper location for electron transport, START domain protein with homologs in bacteria and eukaryotes	0	0.386456	0.325057	0.293085	0.229794	0.0167299	0.250224	1.18939
2465	YJL163C	YJL163C	biological_process	molecular_function	cellular_component	Hypothetical ORF	0	0.145352	-0.111179	0.297988	0.411295	0.50513	0.249717	1.18897
3947	YGL191W	COX13	aerobic respiration	enzyme regulator activity*	mitochondrion*	Subunit VIa of cytochrome c oxidase, which is the terminal member of the mitochondrial inner membrane electron transport chain; not essential for cytochrome c oxidase activity but may modulate activity in response to ATP	0	0.598928	0.227634	0.0669295	0.130565	0.2193	0.248671	1.18811
3367	YKL091C	YKL091C	biological_process	molecular_function	nucleus	Sec14p homolog	0	0.368749	-0.0838398	0.162908	0.396206	0.398735	0.248552	1.18801
3628	YLR174W	IDP2	glutamate biosynthetic process*	isocitrate dehydrogenase (NADP+) activity	cytosol	Cytosolic NADP-specific isocitrate dehydrogenase, catalyzes oxidation of isocitrate to alpha-ketoglutarate; levels are elevated during growth on non-fermentable carbon sources and reduced during growth on glucose	0	0.331439	0.00424094	0.028208	0.337402	0.540628	0.248384	1.18788
233	YLR317W	YLR317W				Hypothetical ORF	0	0.321452	0.339164	0.388715	0.121846	0.069658	0.248167	1.1877
829	YPL219W	PCL8	regulation of glycogen biosynthetic process*	cyclin-dependent protein kinase regulator activity	cyclin-dependent protein kinase holoenzyme complex	Cyclin, interacts with Pho85p cyclin-dependent kinase (Cdk) to phosphorylate and regulate glycogen synthase, also activates Pho85p for Glc8p phosphorylation	0	-0.00356586	0.239367	0.192378	0.548369	0.264126	0.248135	1.18767
4910	YHR001W	OSH7	endocytosis*	sterol carrier activity*	cytoplasm*	Member of an oxysterol-binding protein family with seven members in S. cerevisiae; family members have overlapping, redundant functions in sterol metabolism and collectively perform a function essential for viability	0	0.358295	0.302279	0.375462	0.325304	-0.12076	0.248116	1.18766
5802	YFR013W	IOC3	chromatin remodeling	protein binding	ISW1 complex	Member of a complex (Isw1a) with Isw1p that has nucleosome-stimulated ATPase activity and represses transcription initiation by specific positioning of a promoter proximal dinucleosome; has homology to Esc8p, which is involved in silencing	0	0.631546	0.194817	0.299296	0.0274939	0.0864288	0.247916	1.18749
765	YEL023C	YEL023C	biological_process	molecular_function	cellular_component	Hypothetical ORF	0	-0.11242	0.427942	0.269467	0.2997	0.354743	0.247886	1.18747
3661	YDR223W	CRF1	negative regulation of transcription	transcriptional repressor activity	cytoplasm*	Transcriptional corepressor involved in the regulation of ribosomal protein gene transcription via the TOR signaling pathway and protein kinase A, phosphorylated by activated Yak1p which promotes accumulation of Crf1p in the nucleus	0	0.393111	0.00558015	0.00607594	0.26434	0.569052	0.247632	1.18726
60	YOL137W	BSC6	biological_process	molecular_function	clathrin-coated vesicle*	Protein of unknown function containing 8 putative transmembrane seqments; ORF exhibits genomic organization compatible with a translational readthrough-dependent mode of expression	0	0.168517	0.310013	0.4978	0.0755052	0.185892	0.247545	1.18719
3836	YGR193C	PDX1	acetyl-CoA biosynthetic process from pyruvate	protein binding	mitochondrion*	Dihydrolipoamide dehydrogenase (E3)-binding protein (E3BP) of the mitochondrial pyruvate dehydrogenase (PDH) complex, plays a structural role in the complex by binding and positioning E3 to the dihydrolipoamide acetyltransferase (E2) core	0	0.577034	0.21214	0.30864	0.236538	-0.101702	0.24653	1.18635
5537	YER174C	GRX4	response to oxidative stress*	thiol-disulfide exchange intermediate activity	nucleus*	Hydroperoxide and superoxide-radical responsive glutathione-dependent oxidoreductase; monothiol glutaredoxin subfamily member along with Grx3p and Grx5p; protects cells from oxidative damage	0	0.710475	0.159933	0.250481	-0.127261	0.238863	0.246498	1.18632
885	YLR221C	RSA3	ribosomal large subunit assembly and maintenance	molecular_function	nucleolus*	Protein with a likely role in ribosomal maturation, required for accumulation of wild-type levels of large (60S) ribosomal subunits; binds to the helicase Dbp6p in pre-60S ribosomal particles in the nucleolus	0	0.0644852	0.324667	0.188203	0.0748901	0.579725	0.246394	1.18624
2107	YGL141W	HUL5	protein monoubiquitination*	ubiquitin-protein ligase activity	cytoplasm*	Protein with similarity to hect domain E3 ubiquitin-protein ligases, not essential for viability	0	0.377799	0.00606802	0.136353	0.166675	0.544138	0.246207	1.18608
83	YJR006W	HYS2	nucleotide-excision repair*	delta DNA polymerase activity*	delta DNA polymerase complex	DNA polymerase III (delta) subunit, essential for cell viability; involved in DNA replication and DNA repair	0	0.178242	0.297183	0.456648	0.163468	0.134382	0.245985	1.1859
238	YLR455W	YLR455W	response to drug	molecular_function	nucleus	Hypothetical ORF	0	0.354384	0.353412	0.413427	0.177318	-0.0688481	0.245939	1.18586
5684	YPR115W	YPR115W	biological_process	molecular_function	cytoplasm	Hypothetical ORF	0	0.391495	0.158528	0.256531	0.156292	0.264381	0.245445	1.18546
4886	YBR120C	CBP6	translation	molecular_function	mitochondrion	Protein required for translation of the mitochondrial COB mRNA	0	0.423123	0.50492	0.759599	0.0118427	-0.473263	0.245244	1.18529
3289	YGR295C	COS6	biological_process	molecular_function	vacuole, cell cycle-correlated morphology	Protein of unknown function, member of the DUP380 subfamily of conserved, often subtelomerically-encoded proteins	0	0.494443	0.0160186	0.0855155	0.404547	0.224614	0.245028	1.18512
1587	YNL191W	DUG3	glutathione catabolic process	carbon-nitrogen ligase activity, with glutamine as amido-N-donor	cytoplasm	Probable glutamine amidotransferase, forms a complex with Dug1p and Dug2p to degrade glutathione (GSH) and other peptides containing a gamma-glu-X bond in an alternative pathway to GSH degradation by gamma-glutamyl transpeptidase (Ecm38p)	0	-0.184773	0.499399	0.375891	0.205055	0.329026	0.24492	1.18503
248	YIL062C	ARC15	mitochondrion inheritance*	structural molecule activity*	mitochondrial envelope*	Subunit of the ARP2/3 complex, which is required for the motility and integrity of cortical actin patches	0	0.371534	0.305325	0.269152	0.121107	0.157183	0.24486	1.18498
193	YDR058C	TGL2	lipid metabolic process	triacylglycerol lipase activity	cellular_component	Protein with lipolytic activity towards triacylglycerols and diacylglycerols when expressed in E. coli; role in yeast lipid degradation is unclear	0	0.281841	0.150983	0.406962	0.319365	0.0639103	0.244612	1.18477
2208	YGR060W	ERG25	ergosterol biosynthetic process	C-4 methylsterol oxidase activity	plasma membrane*	C-4 methyl sterol oxidase, catalyzes the first of three steps required to remove two C-4 methyl groups from an intermediate in ergosterol biosynthesis; mutants accumulate the sterol intermediate 4,4-dimethylzymosterol	0	0.380398	0.204413	0.173302	0.041795	0.42197	0.244376	1.18458
3378	YPR193C	HPA2	histone acetylation	histone acetyltransferase activity	cytoplasm	Tetrameric histone acetyltransferase with similarity to Gcn5p, Hat1p, Elp3p, and Hpa3p; acetylates histones H3 and H4 in vitro and exhibits autoacetylation activity	0	0.401868	-0.444642	0.0100947	0.519549	0.733033	0.243981	1.18426
5621	YCR069W	CPR4	biological_process	peptidyl-prolyl cis-trans isomerase activity	membrane	Peptidyl-prolyl cis-trans isomerase (cyclophilin), catalyzes the cis-trans isomerization of peptide bonds N-terminal to proline residues; has a potential role in the secretory pathway	0	0.590733	0.156619	0.229229	-0.0479251	0.291218	0.243975	1.18425
5400	YNL094W	APP1	actin cytoskeleton organization and biogenesis	molecular_function	actin cortical patch*	Protein of unknown function, interacts with Rvs161p and Rvs167p; computational analysis of protein-protein interactions in large-scale studies suggests a possible role in actin filament organization	0	0.513675	0.0431518	0.0937396	0.062528	0.503687	0.243356	1.18374
6116	YOR304C-A	YOR304C-A	biological_process	molecular_function	cytoplasm*	Protein of unknown function; green fluorescent protein (GFP)-fusion protein localizes to the cell periphery, cytoplasm, bud, and bud neck	0	0.333642	0.454932	0.181665	0.127896	0.118256	0.243278	1.18368
32	YKR093W	PTR2	peptide transport*	peptide transporter activity*	plasma membrane*	Integral membrane peptide transporter, mediates transport of di- and tri-peptides; conserved protein that contains 12 transmembrane domains; PTR2 expression is regulated by the N-end rule pathway via repression by Cup9p	0	0.0257136	0.90927	0.715237	-0.147905	-0.28647	0.243169	1.18359
4691	YLR209C	PNP1	purine nucleoside catabolic process	purine-nucleoside phosphorylase activity	cellular_component	Purine nucleoside phosphorylase, specifically metabolizes inosine and guanosine nucleosides	0	0.593236	0.305538	0.358259	0.13112	-0.172697	0.243091	1.18353
1128	YGR056W	RSC1	RNA elongation from RNA polymerase II promoter*	DNA-dependent ATPase activity	RSC complex	Component of the RSC chromatin remodeling complex; required for expression of mid-late sporulation-specific genes; contains two essential bromodomains, a bromo-adjacent homology (BAH) domain, and an AT hook	0	-0.0440504	0.524262	0.260631	0.233786	0.240371	0.243	1.18345
1196	YKL018W	SWD2	telomere maintenance*	histone lysine N-methyltransferase activity (H3-K4 specific)	mRNA cleavage and polyadenylation specificity factor complex*	Subunit of the COMPASS (Set1C) complex, which methylates histone H3 on lys 4 and is involved in telomeric silencing; subunit of CPF (cleavage and polyadenylation factor), a complex involved in RNAP II transcription termination	0	0.0628906	0.538648	0.242851	0.17123	0.196801	0.242484	1.18303
5755	YKL155C	RSM22	translation	structural constituent of ribosome	mitochondrion*	Mitochondrial ribosomal protein of the small subunit	0	1.13371	0.243951	0.272083	-0.133541	-0.304649	0.24231	1.18289
2379	YNL325C	FIG4	cellular morphogenesis during conjugation with cellular fusion	polyphosphoinositide phosphatase activity	membrane of vacuole with cell cycle-correlated morphology*	Protein that forms a complex with Vac14p and is involved in turnover of PI3,5P2 (phosphatidylinositol 3,5-bisphosphate) after hyperosmotic shock; required for efficient mating; member of a protein family with a domain homologous to Sac1p	0	0.291561	0.0784848	0.336441	0.254732	0.250035	0.242251	1.18284
5458	YMR092C	AIP1	response to osmotic stress*	actin binding	cytoplasm*	Actin cortical patch component, interacts with the actin depolymerizing factor cofilin; required to restrict cofilin localization to cortical patches; contains WD repeats	0	0.535976	0.0863539	0.161312	0.188815	0.238582	0.242208	1.1828
833	YDR203W	YDR203W				Hypothetical ORF	0	0.0501894	0.283463	0.307514	0.290607	0.277119	0.241779	1.18245
4900	YGL021W	ALK1	protein amino acid phosphorylation*	protein kinase activity*	cellular_component	Protein kinase; accumulation and phosphorylation are periodic during the cell cycle; phosphorylated in response to DNA damage; contains characteristic motifs for degradation via the APC pathway; similar to Alk2p and to mammalian haspins	0	0.322057	0.330276	0.530152	0.208645	-0.184592	0.241308	1.18206
5944	YBR268W	MRPL37	translation	structural constituent of ribosome	mitochondrion*	Mitochondrial ribosomal protein of the large subunit	0	1.1825	0.470199	0.45571	-0.417465	-0.484971	0.241195	1.18197
3364	YOL113W	SKM1	protein amino acid phosphorylation*	protein serine/threonine kinase activity	plasma membrane	Member of the PAK family of serine/threonine protein kinases with similarity to Ste20p and Cla4p; proposed to be a downstream effector of Cdc42p during polarized growth	0	0.315941	-0.00691039	0.100754	0.447985	0.34743	0.24104	1.18184
2276	YBR290W	BSD2	ubiquitin-dependent protein catabolic process*	protein binding	endoplasmic reticulum*	Heavy metal ion homeostasis protein, facilitates trafficking of Smf1p and Smf2p metal transporters to the vacuole where they are degraded, controls metal ion transport, prevents metal hyperaccumulation, functions in copper detoxification	0	0.333125	0.182728	0.221921	0.192718	0.27407	0.240912	1.18174
579	YKL036C	YKL036C				Protein required for cell viability	0	-0.0192872	0.466468	0.225541	0.430946	0.0990104	0.240536	1.18143
4815	YMR157C	FMP39	biological_process	molecular_function	mitochondrion	Putative protein of unknown function; the authentic, non-tagged protein is detected in highly purified mitochondria in high-throughput studies	0	0.589782	0.422549	0.386404	-0.0742694	-0.121904	0.240512	1.18141
5677	YIL088C	AVT7	transport	transporter activity	plasma membrane*	Putative transporter, member of a family of seven S. cerevisiae genes (AVT1-7) related to vesicular GABA-glycine transporters	0	0.380532	0.163711	0.226719	0.111175	0.320388	0.240505	1.18141
6079	YMR158W	MRPS8	translation	structural constituent of ribosome	mitochondrion*	Mitochondrial ribosomal protein of the small subunit	0	0.546945	0.377752	0.359095	-0.0670711	-0.014759	0.240392	1.18131
822	YHR145C	YHR145C				Hypothetical ORF	0	0.00476459	0.302937	0.251395	0.443534	0.198806	0.240287	1.18123
2323	YKR098C	UBP11	biological_process	ubiquitin-specific protease activity	cellular_component	Ubiquitin-specific protease that cleaves ubiquitin from ubiquitinated proteins	0	0.232496	0.203848	0.201517	0.342573	0.220669	0.24022	1.18117
5808	YMR109W	MYO5	cell wall organization and biogenesis*	microfilament motor activity	actin cortical patch	One of two type I myosins; contains proline-rich tail homology 2 (TH2) and SH3 domains; MYO5 deletion has little effect on growth, but myo3 myo5 double deletion causes severe defects in growth and actin cytoskeleton organization	0	0.688258	0.30378	0.214034	0.0347534	-0.0399812	0.240169	1.18113
2324	YOR012W	YOR012W	biological_process	molecular_function	cellular_component	Hypothetical ORF	0	0.177273	0.231598	0.185133	0.331356	0.273052	0.239682	1.18073
2281	YGR276C	RNH70	RNA processing	3'-5' exonuclease activity	nucleus	3' exoribonuclease, required for 5S and tRNA-Arg3 maturation	0	0.3027	0.173195	0.231211	0.157415	0.333645	0.239633	1.18069
4888	YLR348C	DIC1	dicarboxylic acid transport	dicarboxylic acid transporter activity	mitochondrion*	Mitochondrial dicarboxylate carrier, integral membrane protein, catalyzes a dicarboxylate-phosphate exchange across the inner mitochondrial membrane, transports cytoplasmic dicarboxylates into the mitochondrial matrix	0	0.308034	0.51691	0.78398	0.101859	-0.512627	0.239631	1.18069
3631	YOR086C	TCB1	biological_process	lipid binding	mitochondrion	Lipid-binding protein containing three calcium and lipid binding domains; non-tagged protein localizes to mitochondria and GFP-fusion protein localizes to the cell periphery; C-termini of Tcb1p, Tcb2p and Tcb3p interact	0	0.327374	-0.0670376	0.0762564	0.297342	0.561776	0.239142	1.18029
1567	YDR241W	YDR241W				Dubious open reading frame, unlikely to encode a protein; not conserved in closely related Saccharomyces species; 1% of ORF overlaps the verified gene SNU56; diploid mutant displays a weak budding pattern phenotype in a systematic assay	0	0.0221696	0.323664	0.359821	0.239251	0.25068	0.239117	1.18027
474	YNR040W	YNR040W	biological_process	molecular_function	mitochondrion	Hypothetical ORF	0	0.0971776	0.513763	0.507547	0.233921	-0.157092	0.239064	1.18023
297	YPL002C	SNF8	telomere maintenance*	protein binding	ESCRT II complex	Component of the ESCRT-II complex, which is involved in ubiquitin-dependent sorting of proteins into the endosome; appears to be functionally related to SNF7; involved in glucose derepression	0	0.332131	0.144363	0.314548	0.232959	0.16897	0.238594	1.17984
3633	YIL160C	POT1	fatty acid beta-oxidation	acetyl-CoA C-acyltransferase activity	peroxisomal matrix	3-ketoacyl-CoA thiolase with broad chain length specificity, cleaves 3-ketoacyl-CoA into acyl-CoA and acetyl-CoA during beta-oxidation of fatty acids	0	0.514837	-0.383503	-0.0396449	0.347944	0.751687	0.238264	1.17957
774	YPL264C	YPL264C	biological_process	molecular_function	integral to membrane	Hypothetical ORF	0	0.00502222	0.356838	0.28002	0.247918	0.300095	0.237979	1.17934
3973	YNL297C	MON2	endocytosis*	guanyl-nucleotide exchange factor activity	cytosol*	Peripheral membrane protein with a role in endocytosis and vacuole integrity, interacts with Arl1p and localizes to the endosome; member of the Sec7p family of proteins	0	0.577216	0.125584	0.154107	0.222929	0.108542	0.237675	1.17909
5595	YKR023W	YKR023W	biological_process	molecular_function	cytoplasm*	Hypothetical ORF	0	0.42805	0.231741	0.232876	0.0178195	0.277564	0.23761	1.17904
2341	YJL083W	TAX4	cell wall organization and biogenesis*	molecular_function	cellular_component	Protein involved in regulation of phosphatidylinositol 4,5-bisphosphate concentrations; Irs4p and Tax4p bind and activate the phosphatase Inp51p	0	0.255706	0.139531	0.236404	0.313934	0.242092	0.237533	1.17898
5911	YDL100C	GET3	retrograde vesicle-mediated transport, Golgi to ER*	ATPase activity	endoplasmic reticulum*	ATPase, subunit of the GET complex; required for the retrieval of HDEL proteins from the Golgi to the ER in an ERD2 dependent fashion; involved in resistance to heat and metal stress	0	0.644637	0.259471	0.194483	-0.11864	0.207457	0.237482	1.17893
3381	YHL036W	MUP3	amino acid transport	L-methionine transporter activity	membrane	Low affinity methionine permease, similar to Mup1p	0	-0.244037	-0.394954	0.0172713	0.166159	1.64199	0.237286	1.17877
3919	YOR176W	HEM15	heme biosynthetic process	ferrochelatase activity	mitochondrion*	Ferrochelatase, a mitochondrial inner membrane protein, catalyzes the insertion of ferrous iron into protoporphyrin IX, the eighth and final step in the heme biosynthetic pathway	0	0.607327	0.156778	0.232616	0.144594	0.0447583	0.237214	1.17871
594	YMR066W	SOV1	biological_process	molecular_function	mitochondrion	Mitochondrial protein of unknown function	0	-0.00902433	0.572438	0.288846	0.330647	0.00289675	0.237161	1.17867
176	YPL003W	ULA1	protein neddylation	NEDD8 activating enzyme activity	cellular_component	Protein that acts together with Uba3p to activate Rub1p before its conjugation to proteins (neddylation), which may play a role in protein degradation	0	0.272112	0.10973	0.320438	0.417267	0.0647165	0.236853	1.17842
2414	YGR026W	YGR026W	biological_process	molecular_function	cellular_component	Protein of unknown function; green fluorescent protein (GFP)-fusion protein localizes to the cell periphery	0	0.178567	0.230381	0.250808	0.184184	0.338322	0.236452	1.17809
4734	YER052C	HOM3	response to drug*	aspartate kinase activity	cytoplasm	Aspartate kinase (L-aspartate 4-P-transferase); cytoplasmic enzyme that catalyzes the first step in the common pathway for methionine and threonine biosynthesis; expression regulated by Gcn4p and the general control of amino acid synthesis	0	0.648568	0.31735	0.277467	0.0477499	-0.109051	0.236417	1.17806
1197	YGL144C	ROG1	lipid metabolic process	lipase activity	cellular_component	Protein with putative serine active lipase domain	0	0.00609155	0.587929	0.264022	0.180137	0.143785	0.236393	1.17804
4829	YGL043W	DST1	RNA elongation from RNA polymerase II promoter*	positive transcription elongation factor activity	nucleoplasm	General transcription elongation factor TFIIS, enables RNA polymerase II to read through blocks to elongation by stimulating cleavage of nascent transcripts stalled at transcription arrest sites	0	0.461444	0.374384	0.344772	0.00399981	-0.00529694	0.235861	1.17761
483	YBL060W	YEL1	biological_process	molecular_function	cytoplasm*	Non-essential protein proposed to be a nucleotide exchange factor for Arf3	0	0.242132	0.422893	0.317837	0.264448	-0.0693909	0.235584	1.17738
2089	YDR391C	YDR391C	biological_process	molecular_function	cytoplasm*	Hypothetical ORF	0	0.265622	-0.0173948	0.299581	0.18167	0.448169	0.235529	1.17734
1573	YMR106C	YKU80	telomere maintenance*	RNA binding*	nuclear chromatin*	Subunit of the telomeric Ku complex (Yku70p-Yku80p), involved in telomere length maintenance, structure and telomere position effect; relocates to sites of double-strand cleavage to promote nonhomologous end joining during DSB repair	0	-0.0354209	0.346419	0.362454	0.21722	0.286831	0.235501	1.17732
4847	YGR181W	TIM13	protein import into mitochondrial inner membrane	protein transporter activity	mitochondrion*	Mitochondrial intermembrane space protein, forms a complex with TIm8p that mediates import and insertion of a subset of polytopic inner membrane proteins; may prevent aggregation of incoming proteins in a chaperone-like manner	0	0.538816	0.417009	0.439541	0.0424403	-0.261807	0.2352	1.17707
59	YIR021W	MRS1	Group I intron splicing	RNA binding*	mitochondrion	Protein required for the splicing of two mitochondrial group I introns (BI3 in COB and AI5beta in COX1); forms a splicing complex, containing four subunits of Mrs1p and two subunits of the BI3-encoded maturase, that binds to the BI3 RNA	0	0.086871	0.356571	0.541578	0.047702	0.142223	0.234989	1.1769
2257	YKL218C	SRY1	amino acid derivative catabolic process	threo-3-hydroxyaspartate ammonia-lyase activity*	cellular_component	3-hydroxyaspartate dehydratase, deaminates L-threo-3-hydroxyaspartate to form oxaloacetate and ammonia; required for survival in the presence of hydroxyaspartate	0	0.267349	0.107701	0.300308	0.0912105	0.408059	0.234925	1.17685
225	YLR203C	MSS51	translation*	molecular_function	mitochondrion*	Nuclear encoded protein required for translation of COX1 mRNA; binds to Cox1 protein	0	0.399315	0.440957	0.454264	0.0315407	-0.151715	0.234872	1.1768
1203	YDR281C	PHM6	response to drug	molecular_function	vacuole, cell cycle-correlated morphology	Protein of unknown function, expression is regulated by phosphate levels	0	-0.0151779	0.588399	0.23638	0.217258	0.146765	0.234725	1.17668
3908	YLR131C	ACE2	G1-specific transcription in mitotic cell cycle	transcriptional activator activity	nucleus*	Transcription factor that activates expression of early G1-specific genes, localizes to daughter cell nuclei after cytokinesis and delays G1 progression in daughters, localization is regulated by phosphorylation; potential Cdc28p substrate	0	0.702536	0.123492	0.365844	0.0876921	-0.106249	0.234663	1.17663
626	YOR367W	SCP1	actin filament organization*	protein binding, bridging*	actin cortical patch	Component of yeast cortical actin cytoskeleton, binds and cross links actin filaments; originally identified by its homology to calponin (contains a calponin-like repeat) but the Scp1p domain structure is more similar to transgelin	0	0.0190703	0.418921	0.414695	0.399454	-0.078851	0.234658	1.17663
5680	YJL151C	SNA3	biological_process	molecular_function	membrane*	Integral membrane protein localized to vacuolar intralumenal vesicles, computational analysis of large-scale protein-protein interaction data suggests a possible role in either cell wall synthesis or protein-vacuolar targeting	0	0.429	0.0842075	0.239468	0.118302	0.30113	0.234421	1.17643
210	YER152C	YER152C	biological_process	molecular_function	cytoplasm*	Hypothetical ORF	0	0.320235	0.317487	0.502134	-0.0398921	0.0714774	0.234288	1.17633
5704	YPL265W	DIP5	amino acid transport	amino acid transporter activity*	plasma membrane	Dicarboxylic amino acid permease, mediates high-affinity and high-capacity transport of L-glutamate and L-aspartate; also a transporter for Gln, Asn, Ser, Ala, and Gly	0	0.421142	0.241118	0.477538	-0.222738	0.252367	0.233885	1.176
4879	YMR300C	ADE4	'de novo' IMP biosynthetic process*	amidophosphoribosyltransferase activity	cytoplasm	Phosphoribosylpyrophosphate amidotransferase (PRPPAT; amidophosphoribosyltransferase), catalyzes first step of the 'de novo' purine nucleotide biosynthetic pathway	0	0.36844	0.422676	0.433857	0.152387	-0.208943	0.233683	1.17583
2164	YKL206C	ADD66	ER-associated protein catabolic process*	molecular_function	cytoplasm	Protein involved in 20S proteasome assembly; forms a heterodimer with Pba1p that binds to proteasome precursors; similar to human PAC2 constituent of the PAC1-PAC2 complex involved in proteasome assembly	0	0.166863	0.16744	0.187659	0.216932	0.427981	0.233375	1.17558
490	YOL062C	APM4	vesicle-mediated transport*	molecular_function	AP-2 adaptor complex	Mu2-like subunit of the clathrin associated protein complex (AP-2); involved in vesicle transport	0	0.191845	0.473736	0.26081	0.210488	0.0293306	0.233242	1.17547
244	YMR074C	YMR074C	biological_process	molecular_function	cytoplasm*	Hypothetical ORF	0	0.382144	0.295448	0.247218	0.0809057	0.160174	0.233178	1.17542
3844	YNL317W	PFS2	mRNA cleavage*	RNA binding	mRNA cleavage and polyadenylation specificity factor complex	Integral subunit of the pre-mRNA cleavage and polyadenylation factor (CPF) complex; plays an essential role in mRNA 3'-end formation by bridging different processing factors and thereby promoting the assembly of the processing complex	0	0.367242	0.238764	0.170686	0.308163	0.0809445	0.23316	1.17541
3220	YER011W	TIR1	response to stress	structural constituent of cell wall	chitin- and beta-glucan-containing cell wall	Cell wall mannoprotein of the Srp1p/Tip1p family of serine-alanine-rich proteins; expression is downregulated at acidic pH and induced by cold shock and anaerobiosis; abundance is increased in cells cultured without shaking	0	0.41409	-0.313903	0.106369	0.378784	0.579637	0.232995	1.17527
2254	YGL237C	HAP2	transcription*	transcriptional activator activity	nucleus*	Subunit of the heme-activated, glucose-repressed Hap2p/3p/4p/5p CCAAT-binding complex, a transcriptional activator and global regulator of respiratory gene expression; contains sequences sufficient for both complex assembly and DNA binding	0	0.238412	0.207766	0.34832	0.0318814	0.337813	0.232838	1.17514
2466	YLR438W	CAR2	arginine catabolic process	ornithine-oxo-acid transaminase activity	cytoplasm*	L-ornithine transaminase (OTAse), catalyzes the second step of arginine degradation, expression is dually-regulated by allophanate induction and a specific arginine induction process; not nitrogen catabolite repression sensitive	0	0.128754	-0.0566664	0.22161	0.388395	0.481838	0.232786	1.1751
3626	YOR035C	SHE4	actin cytoskeleton organization and biogenesis*	myosin binding	cytoplasm	Protein containing a UCS (UNC-45/CRO1/SHE4) domain, binds to myosin motor domains to regulate myosin function; involved in endocytosis, polarization of the actin cytoskeleton, and asymmetric mRNA localization	0	0.337445	-0.0546603	0.110652	0.289901	0.479461	0.23256	1.17492
2137	YMR258C	YMR258C	biological_process	molecular_function	cytoplasm*	Hypothetical ORF	0	0.259122	0.0857025	0.250573	0.16243	0.404511	0.232468	1.17484
5455	YDR294C	DPL1	sphingolipid metabolic process*	sphinganine-1-phosphate aldolase activity	endoplasmic reticulum	Dihydrosphingosine phosphate lyase, regulates intracellular levels of sphingolipid long-chain base phosphates (LCBPs), degrades phosphorylated long chain bases, prefers C16 dihydrosphingosine-l-phosphate as a substrate	0	0.558623	0.13632	0.150706	0.0694975	0.246992	0.232428	1.17481
5526	YDL143W	CCT4	protein folding*	unfolded protein binding	cytoplasm*	Subunit of the cytosolic chaperonin Cct ring complex, related to Tcp1p, required for the assembly of actin and tubulins in vivo	0	0.95841	0.271902	0.0838122	-0.349594	0.196712	0.232249	1.17466
4814	YKL027W	YKL027W	biological_process	molecular_function	mitochondrion*	Hypothetical ORF	0	0.666393	0.382802	0.365417	-0.0923274	-0.161081	0.232241	1.17466
33	YBR014C	YBR014C	biological_process	molecular_function	vacuole, cell cycle-correlated morphology*	Hypothetical ORF	0	0.158208	0.476341	0.576031	0.0424445	-0.0945907	0.231687	1.17421
1598	YDL107W	MSS2	protein complex assembly*	protein transporter activity	mitochondrial inner membrane	Peripherally bound inner membrane protein of the mitochondrial matrix, binds to the Cox2p C-terminal tail to facilitate its translocation through the inner membrane	0	-0.123276	0.483032	0.712353	0.126558	-0.0421527	0.231303	1.17389
6084	YHR098C	SFB3	ER to Golgi vesicle-mediated transport	molecular_function	endoplasmic reticulum*	Member of the Sec24p family; forms a complex, with Sec23p, that is involved in sorting of Pma1p into COPII vesicles; peripheral ER membrane protein; potential Cdc28p substrate	0	0.53404	0.28686	0.247023	0.0884439	-0.00417684	0.230438	1.17319
2014	YKL188C	PXA2	fatty acid transport	ATPase activity, coupled to transmembrane movement of substances	integral to peroxisomal membrane	Subunit of a heterodimeric peroxisomal ATP-binding cassette transporter complex (Pxa1p-Pxa2p), required for import of long-chain fatty acids into peroxisomes; similarity to human adrenoleukodystrophy transporter and ALD-related proteins	0	0.546126	-0.130794	0.129642	0.188247	0.418418	0.230328	1.1731
597	YNL293W	MSB3	actin filament organization*	Rab GTPase activator activity	cellular bud tip*	GTPase-activating protein for Sec4p and several other Rab GTPases, regulates exocytosis via its action on Sec4p, also required for proper actin organization; similar to Msb4p; both Msb3p and Msb4p localize to sites of polarized growth	0	0.105253	0.224042	0.268703	0.404398	0.149119	0.230303	1.17308
260	YHR002W	LEU5	coenzyme A transport	coenzyme A transporter activity	mitochondrion*	Mitochondrial carrier protein involved in the accumulation of CoA in the mitochondrial matrix; homolog of human Graves disease protein; does not encode an isozyme of Leu4p, as first hypothesized	0	0.391561	0.231573	0.341962	0.18248	0.00332937	0.230181	1.17298
2077	YGR111W	YGR111W	regulation of cell size	molecular_function	cytoplasm*	Hypothetical ORF	0	0.433397	-0.0307973	0.173831	0.24708	0.326458	0.229994	1.17283
2262	YGL208W	SIP2	protein amino acid phosphorylation*	AMP-activated protein kinase activity	cytoplasm*	One of three beta subunits of the Snf1 serine/threonine protein kinase complex involved in the response to glucose starvation; null mutants exhibit accelerated aging; N-myristoylprotein localized to the cytoplasm and the plasma membrane	0	0.316799	0.133447	0.287729	0.0693442	0.342193	0.229902	1.17276
5776	YNL252C	MRPL17	translation	structural constituent of ribosome	mitochondrion*	Mitochondrial ribosomal protein of the large subunit	0	0.81678	0.305927	0.286675	-0.148506	-0.111452	0.229885	1.17274
3834	YNR067C	DSE4	cytokinesis, completion of separation	glucan 1,3-beta-glucosidase activity	chitin- and beta-glucan-containing cell wall*	Daughter cell-specific secreted protein with similarity to glucanases, degrades cell wall from the daughter side causing daughter to separate from mother	0	0.455299	0.20529	0.283056	0.299117	-0.0948611	0.22958	1.17249
3965	YKR021W	ALY1	biological_process	molecular_function	cytoplasm	Putative protein of unknown function; green fluorescent protein (GFP)-fusion protein localizes to the cytoplasm	0	0.472417	0.136593	0.220755	0.166539	0.15132	0.229525	1.17245
2552	YBR097W	VPS15	telomere maintenance*	protein serine/threonine kinase activity	mitochondrion*	Myristoylated serine/threonine protein kinase involved in vacuolar protein sorting; functions as a membrane-associated complex with Vps34p; active form recruits Vps34p to the Golgi membrane; interacts with the GDP-bound form of Gpa1p	0	0.105506	0.129432	0.268422	0.294674	0.34877	0.229361	1.17232
2103	YLR250W	SSP120	protein secretion	molecular_function	cytoplasm	Protein of unknown function; green fluorescent protein (GFP)-fusion protein localizes to the cytoplasm in a punctate pattern	0	0.272374	0.0981094	0.10873	0.136921	0.529526	0.229132	1.17213
3461	YJL057C	IKS1	biological_process	molecular_function	cellular_component	Putative serine/threonine kinase; expression is induced during mild heat stress; deletion mutants are hypersensitive to copper sulphate and resistant to sorbate; interacts with an N-terminal fragment of Sst2p	0	0.225946	-0.23959	0.0621146	0.305841	0.790936	0.229049	1.17206
1175	YJR136C	YJR136C	translation	molecular_function	cytoplasm	Hypothetical ORF	0	0.10882	0.480189	0.223054	0.247527	0.0851405	0.228946	1.17198
837	YJL106W	IME2	protein amino acid phosphorylation*	protein kinase activity	nucleus	Serine/threonine protein kinase involved in activation of meiosis, associates with Ime1p and mediates its stability, activates Ndt80p; IME2 expression is positively regulated by Ime1p	0	0.0456372	0.286862	0.324495	0.32012	0.166773	0.228778	1.17184
2039	YFR014C	CMK1	protein amino acid phosphorylation*	calmodulin-dependent protein kinase activity	cytoplasm	Calmodulin-dependent protein kinase; may play a role in stress response, many CA++/calmodulan dependent phosphorylation substrates demonstrated in vitro, amino acid sequence similar to Cmk2p and mammalian Cam Kinase II	0	0.476263	-0.152494	-0.0281181	0.0431833	0.803786	0.228524	1.17164
2239	YNL220W	ADE12	telomere maintenance*	DNA replication origin binding*	cytoplasm	Adenylosuccinate synthase, catalyzes the first step in synthesis of adenosine monophosphate from inosine 5'monophosphate during purine nucleotide biosynthesis; exhibits binding to single-stranded autonomously replicating (ARS) core sequence	0	0.24932	0.244415	0.275969	-0.119454	0.491725	0.228395	1.17153
541	YNR023W	SNF12	chromatin remodeling	general RNA polymerase II transcription factor activity	SWI/SNF complex*	73 kDa subunit of the SWI/SNF chromatin remodeling complex involved in transcriptional regulation; homolog of Rsc6p subunit of the RSC chromatin remodeling complex; deletion mutants are temperature-sensitive	0	-0.157749	0.735693	0.400858	0.196713	-0.0354996	0.228003	1.17121
2445	YKL133C	YKL133C	biological_process	molecular_function	cellular_component	Hypothetical ORF	0	0.0680741	0.084136	0.360811	0.352619	0.27294	0.227716	1.17098
769	YMR126C	DLT1	biological_process	molecular_function	cellular_component	Protein of unknown function, deletion causes sensitivity to thermal stress	0	-0.0217445	0.391119	0.214828	0.272776	0.280391	0.227474	1.17078
6087	YLR354C	TAL1	pentose-phosphate shunt	transaldolase activity	cytoplasm	Transaldolase, enzyme in the non-oxidative pentose phosphate pathway; converts sedoheptulose 7-phosphate and glyceraldehyde 3-phosphate to erythrose 4-phosphate and fructose 6-phosphate	0	0.524956	0.332693	0.207421	0.095315	-0.0231708	0.227443	1.17076
3494	YJR125C	ENT3	endocytosis*	protein binding	actin cortical patch*	Protein containing an N-terminal epsin-like domain involved in clathrin recruitment and traffic between the Golgi and endosomes; associates with the clathrin adaptor Gga2p	0	-0.175748	-0.218721	-0.122236	0.564611	1.08732	0.227045	1.17043
651	YJL214W	HXT8	hexose transport	glucose transporter activity*	plasma membrane	Protein of unknown function with similarity to hexose transporter family members, expression is induced by low levels of glucose and repressed by high levels of glucose	0	-0.0160592	0.209938	0.185548	0.360614	0.392157	0.22644	1.16994
768	YLR306W	UBC12	protein neddylation	NEDD8 conjugating enzyme activity	cellular_component	Enzyme that mediates the conjugation of Rub1p, a ubiquitin-like protein, to other proteins; related to E2 ubiquitin-conjugating enzymes	0	0.0157454	0.362448	0.205403	0.280711	0.266284	0.226118	1.16968
5593	YML103C	NUP188	mRNA export from nucleus*	structural molecule activity	nuclear pore	Subunit of the nuclear pore complex (NPC), involved in the structural organization of the complex and of the nuclear envelope, also involved in nuclear envelope permeability, interacts with Pom152p and Nic96p	0	0.322707	0.27918	0.268285	-0.0485487	0.307555	0.225836	1.16945
266	YNR033W	ABZ1	para-aminobenzoic acid metabolic process	4-amino-4-deoxychorismate synthase activity	cytoplasm	Para-aminobenzoate (PABA) synthase, has similarity to Escherichia coli PABA synthase components PabA and PabB	0	0.450629	0.155196	0.404854	0.0652136	0.0527514	0.225729	1.16937
2272	YML072C	TCB3	biological_process	lipid binding	mitochondrion*	Lipid-binding protein, localized to the bud via specific mRNA transport; non-tagged protein localizes to mitochondria and GFP-fusion protein localizes to the cell periphery; C-termini of Tcb1p, Tcb2p and Tcb3p interact	0	0.338239	0.199011	0.23533	0.108294	0.246181	0.225411	1.16911
3411	YLR387C	REH1	biological_process*	molecular_function	cytoplasm	Protein of unknown function, similar to Rei1p but not involved in bud growth; contains dispersed C2H2 zinc finger domains	0	0.297297	-0.00129827	0.0526583	0.151328	0.626881	0.225373	1.16908
205	YGR149W	YGR149W	biological_process	molecular_function	integral to membrane	Hypothetical ORF	0	0.200009	0.270184	0.531316	0.385674	-0.26041	0.225355	1.16906
485	YLR459W	GAB1	attachment of GPI anchor to protein	GPI-anchor transamidase activity	GPI-anchor transamidase complex	GPI transamidase subunit, involved in attachment of glycosylphosphatidylinositol (GPI) anchors to proteins; may have a role in recognition of the attachment signal or of the lipid portion of GPI	0	0.236289	0.464397	0.41878	0.222941	-0.218781	0.224725	1.16855
1211	YIL145C	PAN6	pantothenate biosynthetic process	pantoate-beta-alanine ligase activity	cytoplasm*	Pantothenate synthase, also known as pantoate-beta-alanine ligase, required for pantothenic acid biosynthesis, deletion causes pantothenic acid auxotrophy, homologous to E. coli panC	0	-0.0413887	0.56857	0.376376	0.107285	0.112129	0.224594	1.16845
5949	YBL038W	MRPL16	translation	structural constituent of ribosome*	mitochondrion*	Mitochondrial ribosomal protein of the large subunit	0	0.704043	0.364599	0.324645	-0.255103	-0.0159329	0.22445	1.16833
92	YLR418C	CDC73	telomere maintenance*	RNA polymerase II transcription elongation factor activity	nucleus*	Constituent of Paf1 complex with RNA polymerase II, Paf1p, Hpr1p, Ctr9, Leo1, Rtf1 and Ccr4p, distinct from Srb-containing Pol II complexes; required for expression of certain genes, modification of some histones, and telomere maintenance	0	0.211343	0.218242	0.400818	0.16946	0.121585	0.22429	1.1682
1571	YNL082W	PMS1	mismatch repair*	ATPase activity*	cytoplasm*	ATP-binding protein required for mismatch repair in mitosis and meiosis; functions as a heterodimer with Mlh1p, binds double- and single-stranded DNA via its N-terminal domain, similar to E. coli MutL	0	-0.0757106	0.378873	0.456976	0.179962	0.181186	0.224257	1.16818
5775	YDR047W	HEM12	heme biosynthetic process	uroporphyrinogen decarboxylase activity	cytoplasm*	Uroporphyrinogen decarboxylase, catalyzes the fifth step in the heme biosynthetic pathway; localizes to both the cytoplasm and nucleus; activity inhibited by Cu2+, Zn2+, Fe2+, Fe3+ and sulfhydryl-specific reagents	0	0.905588	0.28252	0.277195	-0.213667	-0.130879	0.224151	1.16809
2373	YGR070W	ROM1	cell wall organization and biogenesis*	signal transducer activity*	intracellular	GDP/GTP exchange protein (GEP) for Rho1p; mutations are synthetically lethal with mutations in rom2, which also encodes a GEP	0	0.317257	-0.00253418	0.22012	0.342479	0.242518	0.223968	1.16794
5489	YOR002W	ALG6	aerobic respiration*	transferase activity, transferring hexosyl groups	endoplasmic reticulum	Glucosyltransferase, involved in transfer of oligosaccharides from dolichyl pyrophosphate to asparagine residues of proteins during N-linked protein glycosylation; mutations in human ortholog are associated with disease	0	0.707025	0.0740354	0.1264	0.0445095	0.167132	0.22382	1.16782
36	YDL116W	NUP84	mRNA export from nucleus*	structural molecule activity	nuclear pore	Subunit of the nuclear pore complex (NPC), forms a subcomplex with Nup85p, Nup120p, Nup145p-C, Sec13p, and Seh1p that plays a role in nuclear mRNA export and NPC biogenesis	0	0.151039	0.458954	0.452045	0.0234955	0.0334183	0.22379	1.1678
2522	YMR226C	TMA29	metabolic process	oxidoreductase activity, acting on the aldehyde or oxo group of donors, NAD or NADP as acceptor	cytoplasm*	NADP(+)-dependent dehydrogenase; acts on serine, L-allo-threonine, and other 3-hydroxy acids; green fluorescent protein fusion protein localizes to the cytoplasm and nucleus; may interact with ribosomes, based on co-purification experiments	0	0.149991	0.105692	0.155684	0.276155	0.431058	0.223716	1.16774
2227	YPR183W	DPM1	protein amino acid N-linked glycosylation*	dolichyl-phosphate beta-D-mannosyltransferase activity	mitochondrion*	Dolichol phosphate mannose (Dol-P-Man) synthase of the ER membrane, catalyzes the formation of Dol-P-Man from Dol-P and GDP-Man; required for glycosyl phosphatidylinositol membrane anchoring, O mannosylation, and protein glycosylation	0	0.429568	0.1025	0.0136004	0.137428	0.434847	0.223589	1.16763
2150	YBL029W	YBL029W	biological_process	molecular_function	cytoplasm*	Hypothetical ORF	0	0.179516	0.121044	0.229073	0.0854195	0.502754	0.223561	1.16761
4674	YMR099C	YMR099C	carbohydrate metabolic process	glucose-6-phosphate 1-epimerase activity	cytoplasm*	Hypothetical ORF	0	0.368178	0.399047	0.329535	0.164574	-0.143997	0.223468	1.16754
2344	YDR490C	PKH1	protein amino acid phosphorylation*	protein kinase activity	cytosol	Serine/threonine protein kinase involved in sphingolipid-mediated signaling pathway that controls endocytosis; activates Ypk1p and Ykr2p, components of signaling cascade required for maintenance of cell wall integrity; redundant with Pkh2p	0	0.278038	0.195482	0.255689	0.228176	0.158765	0.22323	1.16734
3376	YOR161C	PNS1	biological_process	molecular_function*	integral to plasma membrane	Protein of unknown function; has similarity to Torpedo californica tCTL1p, which is postulated to be a choline transporter, neither null mutation nor overexpression affects choline transport	0	0.384626	-0.482783	0.077603	0.509385	0.626763	0.223119	1.16725
1731	YOR368W	RAD17	meiotic recombination*	double-stranded DNA binding	nucleus	Checkpoint protein, involved in the activation of the DNA damage and meiotic pachytene checkpoints; with Mec3p and Ddc1p, forms a clamp that is loaded onto partial duplex DNA; homolog of human and S. pombe Rad1 and U. maydis Rec1 proteins	0	-0.0369349	0.3777	0.28815	0.321557	0.164543	0.223003	1.16716
1216	YJL035C	TAD2	tRNA modification	tRNA specific adenosine deaminase activity	cytoplasm*	Subunit of tRNA-specific adenosine-34 deaminase, forms a heterodimer with Tad3p that converts adenosine to inosine at the wobble position of several tRNAs	0	-0.0359253	0.603717	0.394771	0.215654	-0.0642091	0.222802	1.167
5904	YGL172W	NUP49	mRNA export from nucleus*	structural molecule activity	nuclear pore*	Subunit of the Nsp1p-Nup57p-Nup49p-Nic96p subcomplex of the nuclear pore complex (NPC), required for nuclear export of ribosomes	0	0.554233	0.353741	0.209433	-0.136049	0.132192	0.22271	1.16692
5809	YNL031C	HHT2	chromatin assembly or disassembly	DNA binding	nuclear nucleosome	One of two identical histone H3 proteins (see also HHT1); core histone required for chromatin assembly, involved in heterochromatin-mediated telomeric and HM silencing; regulated by acetylation, methylation, and mitotic phosphorylation	0	0.560111	0.261324	0.208645	0.053994	0.0287929	0.222573	1.16681
368	YOL096C	COQ3	ubiquinone biosynthetic process	hexaprenyldihydroxybenzoate methyltransferase activity	mitochondrion*	O-methyltransferase, catalyzes two different O-methylation steps in ubiquinone (Coenzyme Q) biosynthesis; component of a mitochondrial ubiquinone-synthesizing complex	0	0.121341	0.265773	0.393884	0.381642	-0.0498614	0.222556	1.1668
5654	YGR063C	SPT4	RNA elongation from RNA polymerase II promoter*	RNA polymerase II transcription elongation factor activity	nucleus*	Protein that forms a complex with Spt5p and mediates both activation and inhibition of transcription elongation, and plays a role in pre-mRNA processing; in addition, Spt4p is involved in kinetochore function and gene silencing	0	0.540839	0.196922	0.179592	0.00619654	0.189139	0.222538	1.16678
919	YGR188C	BUB1	protein amino acid phosphorylation*	protein binding*	nucleus*	Protein kinase that forms a complex with Mad1p and Bub3p that is crucial in the checkpoint mechanism required to prevent cell cycle progression into anaphase in the presence of spindle damage, associates with centromere DNA via Skp1p	0	0.0359967	0.495622	0.155746	0.11235	0.312617	0.222466	1.16673
302	YHL022C	SPO11	meiotic DNA double-strand break formation	endodeoxyribonuclease activity, producing 3'-phosphomonoesters	nuclear chromosome	Meiosis-specific protein that initiates meiotic recombination by catalyzing the formation of double-strand breaks in DNA via a transesterification reaction; required for homologous chromosome pairing and synaptonemal complex formation	0	0.196357	0.393418	0.340552	0.117955	0.0599278	0.221642	1.16606
4723	YKR070W	YKR070W	biological_process	molecular_function	mitochondrion	Hypothetical ORF	0	0.549543	0.306965	0.257524	0.0522969	-0.0593	0.221406	1.16587
1177	YMR198W	CIK1	meiosis*	microtubule motor activity	spindle pole body*	Kinesin-associated protein required for both karyogamy and mitotic spindle organization, interacts stably and specifically with Kar3p and may function to target this kinesin to a specific cellular role; has similarity to Vik1p	0	0.0597326	0.707017	0.152045	0.24149	-0.0536696	0.221323	1.1658
3433	YBR071W	YBR071W	biological_process	molecular_function	cytoplasm	Hypothetical ORF	0	0.240419	0.0177859	0.151671	0.199797	0.495966	0.221128	1.16564
1209	YOR174W	MED4	transcription from RNA polymerase II promoter	RNA polymerase II transcription mediator activity	mediator complex	Subunit of the RNA polymerase II mediator complex; associates with core polymerase subunits to form the RNA polymerase II holoenzyme; essential for transcriptional regulation	0	-0.0964084	0.5396	0.329527	0.210245	0.121722	0.220937	1.16549
1574	YGR053C	YGR053C	biological_process	molecular_function	cellular_component	Hypothetical ORF	0	-0.000718656	0.295607	0.408111	0.187395	0.214171	0.220913	1.16547
4856	YHR037W	PUT2	glutamate biosynthetic process*	1-pyrroline-5-carboxylate dehydrogenase activity	mitochondrion	Delta-1-pyrroline-5-carboxylate dehydrogenase, nuclear-encoded mitochondrial protein involved in utilization of proline as sole nitrogen source; deficiency of the human homolog causes HPII, an autosomal recessive inborn error of metabolism	0	0.387285	0.356342	0.314509	0.10081	-0.0544851	0.220892	1.16545
5401	YOR023C	AHC1	histone acetylation	histone acetyltransferase activity	Ada2/Gcn5/Ada3 transcription activator complex	Subunit of the Ada histone acetyltransferase complex, required for structural integrity of the complex	0	0.496414	0.0122832	0.0316685	0.0498323	0.51355	0.22075	1.16534
2407	YIR018W	YAP5	positive regulation of transcription from RNA polymerase II promoter*	RNA polymerase II transcription factor activity	nucleus	Basic leucine zipper (bZIP) transcription factor	0	0.0701752	0.209565	0.399024	0.205128	0.219093	0.220597	1.16522
5633	YBR059C	AKL1	actin cytoskeleton organization and biogenesis*	protein kinase activity	cytoplasm*	Ser-Thr protein kinase, member (with Ark1p and Prk1p) of the Ark kinase family; involved in endocytosis and actin cytoskeleton organization	0	0.362756	0.146448	0.189656	0.0728258	0.330403	0.220418	1.16507
241	YPL115C	BEM3	pseudohyphal growth*	signal transducer activity*	intracellular	Rho GTPase activating protein (RhoGAP) involved in control of the cytoskeleton organization; targets the essential Rho-GTPase Cdc42p, which controls establishment and maintenance of cell polarity, including bud-site assembly	0	0.326223	0.382874	0.332594	0.0896191	-0.0303082	0.2202	1.1649
3944	YDL125C	HNT1	nucleotide metabolic process	hydrolase activity*	cytoplasm*	Adenosine 5'-monophosphoramidase; interacts physically and genetically with Kin28p, a CDK and TFIIK subunit, and genetically with CAK1; member of the histidine triad (HIT) superfamily of nucleotide-binding proteins and similar to Hint	0	0.3911	0.173199	0.0800222	0.193186	0.263014	0.220104	1.16482
1726	YNL264C	PDR17	response to drug*	phosphatidylinositol transporter activity	cytoplasm	Phosphatidylinositol transfer protein (PITP), downregulates Plb1p-mediated turnover of phosphatidylcholine, found in the cytosol and microsomes, homologous to Pdr16p, deletion affects phospholipid composition	0	-0.101031	0.459711	0.395503	0.26726	0.0774529	0.219779	1.16456
845	YOR280C	FSH3	biological_process	serine hydrolase activity	cellular_component	Serine hydrolase; sequence is similar to Fsh1p and Fsh2p	0	0.116784	0.312154	0.157559	0.278154	0.233023	0.219535	1.16436
1205	YLR132C	YLR132C	nuclear mRNA splicing, via spliceosome*	molecular_function	cytoplasm*	Protein required for cell viability	0	-0.225836	0.636395	0.463572	0.129936	0.0927286	0.219359	1.16422
95	YGL032C	AGA2	agglutination during conjugation with cellular fusion	cell adhesion molecule binding	chitin- and beta-glucan-containing cell wall	Adhesion subunit of a-agglutinin of a-cells, C-terminal sequence acts as a ligand for alpha-agglutinin (Sag1p) during agglutination, modified with O-linked oligomannosyl chains, linked to anchorage subunit Aga1p via two disulfide bonds	0	0.250914	0.290534	0.388055	0.156717	0.0105293	0.21935	1.16421
4698	YDR237W	MRPL7	translation	structural constituent of ribosome	mitochondrion*	Mitochondrial ribosomal protein of the large subunit	0	0.929405	0.490658	0.431209	-0.172548	-0.582653	0.219214	1.1641
2016	YDR479C	PEX29	peroxisome organization and biogenesis	molecular_function	peroxisomal membrane	Peroxisomal integral membrane protein, involved in regulation of peroxisome size and number; genetic interactions suggest that Pex28p and Pex29p act at steps upstream of those mediated by Pex30p, Pex31p, and Pex32p	0	0.450679	-0.0327646	0.0749436	0.156941	0.444846	0.218929	1.16387
2184	YHR162W	YHR162W	biological_process	molecular_function	mitochondrion	Hypothetical ORF	0	0.386512	0.130718	0.147421	-0.0824378	0.511254	0.218693	1.16368
3330	YER119C	AVT6	amino acid export from vacuole	transporter activity*	vacuole, cell cycle-correlated morphology*	Vacuolar transporter, exports aspartate and glutamate from the vacuole; member of a family of seven S. cerevisiae genes (AVT1-7) related to vesicular GABA-glycine transporters	0	0.303353	0.0453479	0.232993	0.346721	0.164802	0.218643	1.16364
1607	YEL004W	YEA4	cell wall chitin biosynthetic process*	UDP-N-acetylglucosamine transporter activity	endoplasmic reticulum	Uridine diphosphate-N-acetylglucosamine (UDP-GlcNAc) transporter required for cell wall chitin synthesis; localized to the ER	0	-0.118968	0.443664	0.461927	0.0716254	0.23465	0.21858	1.16359
2064	YDR306C	YDR306C	ubiquitin-dependent protein catabolic process	protein binding	ubiquitin ligase complex	Hypothetical ORF	0	0.385367	0.034842	0.186632	0.133424	0.352205	0.218494	1.16352
1189	YDR222W	YDR222W	biological_process	molecular_function	cytoplasm	Protein of unknown function; green fluorescent protein (GFP)-fusion protein localizes to the cytoplasm in a punctate pattern	0	0.0262713	0.446125	0.25045	0.244645	0.12443	0.218384	1.16343
4852	YNR028W	CPR8	biological_process	peptidyl-prolyl cis-trans isomerase activity	vacuole, cell cycle-correlated morphology	Peptidyl-prolyl cis-trans isomerase (cyclophilin), catalyzes the cis-trans isomerization of peptide bonds N-terminal to proline residues; similarity to Cpr4p suggests a potential role in the secretory pathway	0	0.457444	0.336457	0.331383	0.0994498	-0.133007	0.218346	1.1634
220	YDR322W	MRPL35	translation	structural constituent of ribosome	mitochondrion*	Mitochondrial ribosomal protein of the large subunit	0	0.30187	0.344533	0.450447	0.0162896	-0.0220223	0.218223	1.1633
2087	YJL082W	IML2	biological_process	molecular_function	cytoplasm*	Protein of unknown function; the authentic, non-tagged protein is detected in highly purified mitochondria in high-throughput studies	0	0.227192	0.124685	0.222995	0.213659	0.301864	0.218079	1.16318
3938	YMR020W	FMS1	pantothenate biosynthetic process*	amine oxidase activity	cytoplasm	Polyamine oxidase, converts spermine to spermidine, which is required for the essential hypusination modification of translation factor eIF-5A; also involved in pantothenic acid biosynthesis	0	0.253251	0.281943	0.182453	0.255343	0.116383	0.217875	1.16302
2311	YFR042W	KEG1	biological_process	molecular_function	cellular_component	Protein of unknown function required for cell viability; localizes to the endoplasmic reticulum membrane	0	0.137877	0.273164	0.317605	0.148063	0.212001	0.217742	1.16291
2443	YOL031C	SIL1	SRP-dependent cotranslational protein targeting to membrane, translocation	adenyl-nucleotide exchange factor activity	endoplasmic reticulum	Nucleotide exchange factor for the endoplasmic reticulum (ER) lumenal Hsp70 chaperone Kar2p, required for protein translocation into the ER; homolog of Yarrowia lipolytica SLS1; GrpE-like protein	0	0.153073	0.12902	0.256337	0.345942	0.203074	0.217489	1.16271
4875	YGR174C	CBP4	protein complex assembly	molecular_function	mitochondrion*	Mitochondrial protein required for assembly of ubiquinol cytochrome-c reductase complex (cytochrome bc1 complex); interacts with Cbp3p and function is partially redundant with that of Cbp3p	0	0.436757	0.310064	0.466016	0.176088	-0.301613	0.217462	1.16269
2512	YML083C	YML083C	biological_process	molecular_function	cellular_component	Hypothetical ORF	0	0.112092	0.163612	0.141881	0.288073	0.38075	0.217282	1.16254
2387	YGR288W	MAL13	regulation of transcription, DNA-dependent*	transcription factor activity	nucleus	MAL-activator protein, part of complex locus MAL1; nonfunctional in genomic reference strain S288C	0	0.245784	0.128045	0.156455	0.282878	0.273124	0.217257	1.16252
2220	YMR004W	MVP1	protein targeting to vacuole	phosphatidylinositol 3-phosphate binding	cytoplasm	Protein required for sorting proteins to the vacuole; overproduction of Mvp1p suppresses several dominant VPS1 mutations; Mvp1p and Vps1p act in concert to promote membrane traffic to the vacuole	0	0.479399	0.0943121	0.116892	0.0396447	0.356001	0.21725	1.16252
601	YGL126W	SCS3	phospholipid metabolic process	molecular_function	endoplasmic reticulum	Protein required for inositol prototrophy, appears to be involved in the synthesis of inositol phospholipids from inositol but not in the control of inositol synthesis	0	0.0623557	0.243786	0.351076	0.367618	0.0601641	0.217	1.16231
4712	YPL169C	MEX67	mRNA export from nucleus	protein binding*	cytoplasm*	Poly(A)RNA binding protein involved in nuclear mRNA export, component of the nuclear pore; ortholog of human TAP	0	0.654618	0.369824	0.299735	0.0302042	-0.269396	0.216997	1.16231
465	YER027C	GAL83	protein amino acid phosphorylation*	AMP-activated protein kinase activity	cytoplasm*	One of three possible beta-subunits of the Snf1 kinase complex, allows nuclear localization of the Snf1 kinase complex in the presence of a nonfermentable carbon source; contains glycogen-binding domain	0	0.112425	0.568392	0.505227	0.115419	-0.217154	0.216862	1.1622
219	YDL180W	YDL180W	biological_process	molecular_function	vacuole, cell cycle-correlated morphology	Hypothetical ORF	0	0.272573	0.356354	0.437262	0.0377717	-0.0199179	0.216809	1.16216
5992	YER122C	GLO3	ER to Golgi vesicle-mediated transport*	ARF GTPase activator activity	COPI-coated vesicle*	ADP-ribosylation factor GTPase activating protein (ARF GAP), involved in ER-Golgi transport; shares functional similarity with Gcs1p	0	1.07615	0.240952	0.160795	-0.321001	-0.0738746	0.216603	1.16199
5448	YGL130W	CEG1	positive regulation of transcription from RNA polymerase II promoter*	mRNA guanylyltransferase activity	nucleus	Alpha (guanylyltransferase) subunit of the mRNA capping enzyme, a heterodimer (the other subunit is CET1, an RNA 5'-triphophatase) involved in adding the 5' cap to mRNA; the mammalian enzyme is a single bifunctional polypeptide	0	0.598747	0.08209	0.0785897	0.0487394	0.274753	0.216584	1.16198
1345	YKR069W	MET1	sulfate assimilation*	uroporphyrin-III C-methyltransferase activity	intracellular	S-adenosyl-L-methionine uroporphyrinogen III transmethylase, involved in the biosynthesis of siroheme, a prosthetic group used by sulfite reductase; required for sulfate assimilation and methionine biosynthesis	0	-0.39074	0.777465	0.564402	0.216336	-0.0853172	0.216429	1.16185
430	YML036W	CGI121	telomere maintenance*	molecular_function	EKC/KEOPS protein complex	Protein involved in telomere uncapping and elongation as component of the KEOPS protein complex with Bud32p, Kae1p, Pcc1p, and Gon7p; also shown to be a component of the EKC protein complex; homolog of human CGI-121	0	0.0546596	0.614823	0.380631	0.194493	-0.163307	0.21626	1.16172
3911	YNL003C	PET8	S-adenosylmethionine transport	S-adenosylmethionine transporter activity	mitochondrion*	S-adenosylmethionine transporter of the mitochondrial inner membrane, member of the mitochondrial carrier family; required for biotin biosynthesis and respiratory growth	0	0.793157	0.135386	0.230026	0.165711	-0.243487	0.216159	1.16164
3923	YLR121C	YPS3	chitin- and beta-glucan-containing cell wall organization and biogenesis*	structural constituent of cell wall*	plasma membrane*	Aspartic protease, attached to the plasma membrane via a glycosylphosphatidylinositol (GPI) anchor	0	0.744117	0.219549	0.191074	0.065368	-0.13942	0.216138	1.16162
3843	YIL076W	SEC28	ER to Golgi vesicle-mediated transport*	molecular_function	endosome*	Epsilon-COP subunit of the coatomer; regulates retrograde Golgi-to-ER protein traffic; stabilizes Cop1p, the alpha-COP and the coatomer complex; non-essential for cell growth	0	0.326312	0.218643	0.149351	0.324962	0.0603973	0.215933	1.16145
228	YLR274W	CDC46	DNA replication initiation*	chromatin binding*	cytoplasm*	Component of the hexameric MCM complex, which is important for priming origins of DNA replication in G1 and becomes an active ATP-dependent helicase that promotes DNA melting and elongation when activated by Cdc7p-Dbf4p in S-phase	0	0.319724	0.456001	0.500166	0.0118674	-0.208151	0.215921	1.16145
3360	YGR092W	DBF2	protein amino acid phosphorylation*	protein serine/threonine kinase activity	cellular bud neck*	Ser/Thr kinase involved in transcription and stress response; functions as part of a network of genes in exit from mitosis; localization is cell cycle regulated; activated by Cdc15p during the exit from mitosis	0	0.230972	0.0016805	0.0983242	0.409261	0.338536	0.215755	1.16131
3958	YBL008W	HIR1	regulation of transcription from RNA polymerase II promoter*	transcription corepressor activity	nucleus*	Non-essential transcriptional corepressor involved in the cell cycle-regulated transcription of histone H2A, H2B, H3 and H4 genes; contributes to nucleosome formation, heterochromatic gene silencing, and formation of functional kinetochores	0	0.435126	0.228018	0.21129	0.141553	0.0615401	0.215505	1.16111
5850	YLR330W	CHS5	spore wall assembly (sensu Fungi)*	molecular_function	cytoplasm	Protein involved in export from the Golgi to plasma membrane; involved in chitin biosynthesis through its role in Chs3p localization; interacts with Arf1p, Bch1p, Fmp50p, Bud7p, and Chs6p	0	0.938801	0.168917	0.107222	-0.170004	0.0325467	0.215497	1.1611
86	YIR031C	DAL7	allantoin catabolic process	malate synthase activity	cellular_component	Malate synthase, role in allantoin degradation unknown; expression sensitive to nitrogen catabolite repression and induced by allophanate, an intermediate in allantoin degradation	0	0.205517	0.228336	0.439045	0.124631	0.0794729	0.2154	1.16103
5388	YLR421C	RPN13	proteolysis	endopeptidase activity	proteasome regulatory particle, lid subcomplex (sensu Eukaryota)	Subunit of the 19S regulatory particle of the 26S proteasome lid	0	0.600139	0.0319345	0.0562942	-0.0271973	0.415785	0.215391	1.16102
1615	YPL132W	COX11	aerobic respiration*	copper ion binding	mitochondrion*	Mitochondrial inner membrane protein required for delivery of copper to the Cox1p subunit of cytochrome c oxidase; association with mitochondrial ribosomes suggests that copper delivery may occur during translation of Cox1p	0	0.0156552	0.416092	0.348839	0.163097	0.132436	0.215224	1.16088
1621	YGR099W	TEL2	telomere maintenance via telomerase	telomeric DNA binding	nuclear telomere cap complex	Essential DNA-binding protein specific to single-stranded yeast telomeric DNA repeats, required for telomere length regulation and telomere position effect	0	-0.0668906	0.455651	0.478367	0.229175	-0.0214352	0.214974	1.16068
5607	YIL063C	YRB2	protein export from nucleus*	molecular_function	nucleus*	Protein of unknown function involved in nuclear processes of the Ran-GTPase cycle; involved in nuclear protein export; contains Ran Binding Domain and FxFG repeats; interacts with Srm1p, GTP-Gsp1p, Rna1p and Crm1p; is not essential	0	0.429185	0.153521	0.220599	-0.0825206	0.353075	0.214772	1.16052
5601	YNR017W	MAS6	protein import into mitochondrial matrix	protein transporter activity	mitochondrion*	Essential protein of the mitochondrial inner membrane, component of the mitochondrial import system	0	0.505811	0.264417	0.19954	-0.145408	0.249161	0.214704	1.16047
5784	YGR132C	PHB1	protein folding*	molecular_function	mitochondrion*	Subunit of the prohibitin complex (Phb1p-Phb2p), a 1.2 MDa ring-shaped inner mitochondrial membrane chaperone that stabilizes newly synthesized proteins; determinant of replicative life span; involved in mitochondrial segregation	0	0.832908	0.251778	0.300828	-0.271353	-0.0407805	0.214676	1.16044
3613	YLR300W	EXG1	cell wall organization and biogenesis*	glucan 1,3-beta-glucosidase activity	chitin- and beta-glucan-containing cell wall	Major exo-1,3-beta-glucanase of the cell wall, involved in cell wall beta-glucan assembly; exists as three differentially glycosylated isoenzymes	0	0.127801	0.0245029	0.00062527	0.480125	0.440161	0.214643	1.16042
2066	YIL005W	EPS1	protein retention in ER	protein disulfide isomerase activity*	endoplasmic reticulum membrane	Pdi1p (protein disulfide isomerase)-related protein involved in endoplasmic reticulum retention of resident ER proteins	0	0.365584	0.0689768	0.14605	0.16913	0.322409	0.21443	1.16025
1094	YKL178C	STE3	pheromone-dependent signal transduction during conjugation with cellular fusion	mating-type a-factor pheromone receptor activity	integral to plasma membrane	Receptor for a factor receptor, transcribed in alpha cells and required for mating by alpha cells, couples to MAP kinase cascade to mediate pheromone response; ligand bound receptors are endocytosed and recycled to the plasma membrane; GPCR	0	-0.0119703	0.392661	0.139103	0.349564	0.201254	0.214122	1.16
4897	YOL033W	MSE1	translation*	glutamate-tRNA ligase activity	mitochondrion	Mitochondrial glutamyl-tRNA synthetase, encoded by a nuclear gene	0	0.210212	0.442297	0.592851	0.0965999	-0.273649	0.213662	1.15963
81	YNL099C	OCA1	response to oxidative stress	protein tyrosine phosphatase activity	cytoplasm	Putative protein tyrosine phosphatase, required for cell cycle arrest in response to oxidative damage of DNA	0	0.0990875	0.308292	0.35935	0.172651	0.128234	0.213523	1.15952
3361	YNR034W	SOL1	tRNA export from nucleus*	molecular_function*	cytoplasm*	Protein with a possible role in tRNA export; shows similarity to 6-phosphogluconolactonase non-catalytic domains but does not exhibit this enzymatic activity; homologous to Sol2p, Sol3p, and Sol4p	0	0.225128	0.00273689	0.121348	0.424279	0.293629	0.213424	1.15944
269	YHR028C	DAP2	protein processing	dipeptidyl-peptidase and tripeptidyl-peptidase activity	membrane of vacuole with cell cycle-correlated morphology	Dipeptidyl aminopeptidase, synthesized as a glycosylated precursor; localizes to the vacuolar membrane; similar to Ste13p	0	0.541452	0.190922	0.324594	0.0598026	-0.0498276	0.213389	1.15941
93	YDR031W	MIC14	biological_process	molecular_function	cytoplasm*	Mitochondrial intermembrane space cysteine motif protein of 14 kDa	0	0.191487	0.280306	0.360432	0.157242	0.0758753	0.213068	1.15915
470	YBR087W	RFC5	mismatch repair*	DNA clamp loader activity	DNA replication factor C complex	Subunit of heteropentameric Replication factor C (RF-C), which is a DNA binding protein and ATPase that acts as a clamp loader of the proliferating cell nuclear antigen (PCNA) processivity factor for DNA polymerases delta and epsilon	0	0.123026	0.521602	0.487492	0.210365	-0.277209	0.213055	1.15914
5389	YCR039C	MATALPHA2	regulation of transcription from RNA polymerase II promoter*	transcription corepressor activity*	nucleus	Homeobox-domain protein that, with Mcm1p, represses a-specific genes in haploids; acts with A1p to repress transcription of haploid-specific genes in diploids; one of two genes encoded by the MATalpha mating type cassette	0	0.690102	-0.0337052	0.0445863	-0.161728	0.525153	0.212882	1.159
5479	YLR011W	LOT6	response to oxidative stress	NAD(P)H dehydrogenase (quinone) activity	cytoplasm*	FMN-dependent NAD(P)H:quinone reductase that may be involved in quinone detoxification; gene expression increases in cultures shifted to a lower temperature	0	0.442105	0.0690968	0.197465	0.192745	0.162853	0.212853	1.15898
824	YKR041W	YKR041W	biological_process	molecular_function	cytoplasm*	Hypothetical ORF	0	-0.0161064	0.305924	0.237296	0.305608	0.231325	0.212809	1.15894
2319	YLR283W	YLR283W	biological_process	molecular_function	mitochondrion	Hypothetical ORF	0	0.196513	0.221889	0.327741	0.103083	0.212646	0.212375	1.15859
5664	YBR215W	HPC2	RNA elongation from RNA polymerase II promoter*	transcription regulator activity	nucleus*	Highly charged, basic protein required for normal cell-cycle regulation of histone gene transcription; mutants display strong synthetic defects with subunits of FACT, a complex that allows RNA Pol II to elongate through nucleosomes	0	0.511303	0.182582	0.263612	0.011482	0.0922182	0.212239	1.15849
4677	YHR143W	DSE2	cell wall organization and biogenesis*	glucan 1,3-beta-glucosidase activity	chitin- and beta-glucan-containing cell wall*	Daughter cell-specific secreted protein with similarity to glucanases, degrades cell wall from the daughter side causing daughter to separate from mother; expression is repressed by cAMP	0	0.52958	0.355438	0.393057	0.0774551	-0.295536	0.211999	1.15829
755	YNL106C	INP52	cell wall organization and biogenesis*	phosphoinositide 5-phosphatase activity*	membrane fraction*	Phosphatidylinositol 4,5-bisphosphate 5-phosphatase, synaptojanin-like protein with an N-terminal Sac1 domain, plays a role in endocytosis; hyperosmotic stress causes translocation to actin patches	0	-0.00132129	0.211249	0.342464	0.20625	0.299689	0.211666	1.15802
2054	YJL053W	PEP8	protein retention in Golgi*	protein transporter activity	endosome*	Vacuolar protein sorting protein that forms part of the multimeric membrane-associated retromer complex along with Vps35p, Vps29p, Vps17p, and Vps5p; essential for endosome-to-Golgi retrograde protein transport	0	0.363693	0.0219524	0.208374	0.199702	0.264437	0.211632	1.158
2069	YOR089C	VPS21	endocytosis*	GTPase activity	mitochondrion*	GTPase required for transport during endocytosis and for correct sorting of vacuolar hydrolases; localized in endocytic intermediates; detected in mitochondria; geranylgeranylation required for membrane association; mammalian Rab5 homolog	0	0.343232	0.0843527	0.137103	0.167417	0.325986	0.211618	1.15799
446	YMR032W	HOF1	cytokinesis*	cytoskeletal protein binding	cellular bud neck contractile ring	Bud neck-localized, SH3 domain-containing protein required for cytokinesis; regulates actomyosin ring dynamics and septin localization; interacts with the formins, Bni1p and Bnr1p, and with Cyk3p, Vrp1p, and Bni5p	0	0.0514639	0.382142	0.532732	0.277302	-0.185945	0.211539	1.15792
5631	YBR229C	ROT2	chitin- and beta-glucan-containing cell wall biogenesis	alpha-glucosidase activity	mitochondrion*	Glucosidase II catalytic subunit required for normal cell wall synthesis; mutations in rot2 suppress tor2 mutations, and are synthetically lethal with rot1 mutations	0	0.417981	0.110009	0.137278	0.00797808	0.383737	0.211397	1.15781
5906	YBR230C	OM14	biological_process	molecular_function	mitochondrion*	Integral mitochondrial outer membrane protein; abundance is decreased in cells grown in glucose relative to other carbon sources; appears to contain 3 alpha-helical transmembrane segments; ORF encodes a 97-basepair intron	0	0.652531	0.178138	0.301244	-0.174543	0.0983987	0.211154	1.15761
5540	YKL087C	CYT2	cytochrome c-heme linkage	holocytochrome-c synthase activity	mitochondrion*	Cytochrome c1 heme lyase, involved in maturation of cytochrome c1, which is a subunit of the mitochondrial ubiquinol-cytochrome-c reductase; links heme covalently to apocytochrome c1	0	0.863753	0.190372	0.145629	-0.306616	0.162331	0.211094	1.15757
4822	YOL086C	ADH1	NADH oxidation*	alcohol dehydrogenase activity	cytosol	Alcohol dehydrogenase, fermentative isozyme active as homo- or heterotetramers; required for the reduction of acetaldehyde to ethanol, the last step in the glycolytic pathway	0	0.81628	0.53387	0.450486	-0.521727	-0.223651	0.211051	1.15753
3970	YOL060C	MAM3	mitochondrion organization and biogenesis*	molecular_function	membrane of vacuole with cell cycle-correlated morphology	Protein required for normal mitochondrial morphology, has similarity to hemolysins	0	0.447028	0.200945	0.162721	0.207104	0.0369439	0.210948	1.15745
2342	YPL224C	MMT2	iron ion homeostasis	molecular_function	mitochondrion*	Putative metal transporter involved in mitochondrial iron accumulation; closely related to Mmt1p	0	0.199579	0.13714	0.213532	0.256134	0.247694	0.210816	1.15734
3625	YKL129C	MYO3	cell wall organization and biogenesis*	microfilament motor activity	actin cortical patch	One of two type I myosins; localizes to actin cortical patches; deletion of MYO3 has little effect on growth, but myo3 myo5 double deletion causes severe defects in growth and actin cytoskeleton organization	0	0.287283	-0.00612961	0.135914	0.239377	0.39736	0.210761	1.1573
5652	YNR049C	MSO1	sporulation (sensu Fungi)*	molecular_function	microsome	Probable component of the secretory vesicle docking complex, acts at a late step in secretion; shows genetic and physical interactions with Sec1p and is enriched in microsomal membrane fractions; required for sporulation	0	0.49914	0.175633	0.239643	-0.0207962	0.159823	0.210689	1.15724
4695	YBR282W	MRPL27	translation	structural constituent of ribosome	mitochondrion*	Mitochondrial ribosomal protein of the large subunit	0	0.707959	0.32421	0.447903	0.00401543	-0.430911	0.210635	1.1572
208	YML105C	SEC65	protein targeting to ER*	molecular_function	signal recognition particle, endoplasmic reticulum targeting	Subunit of the signal recognition particle (SRP), involved in protein targeting to the ER; interacts with Srp54p; homolog of mammalian SRP19	0	0.368224	0.354382	0.351304	-0.0685747	0.0455896	0.210185	1.15684
2050	YIL105C	SLM1	actin cytoskeleton organization and biogenesis*	phosphoinositide binding	cytoplasm*	Phosphoinositide PI4,5P(2) binding protein, forms a complex with Slm2p; acts downstream of Mss4p in a pathway regulating actin cytoskeleton organization in response to stress; subunit of and phosphorylated by the TORC2 complex	0	0.266455	0.0527154	0.260138	0.1507	0.32023	0.210048	1.15673
433	YMR228W	MTF1	transcription from mitochondrial promoter	S-adenosylmethionine-dependent methyltransferase activity*	mitochondrion*	Mitochondrial RNA polymerase specificity factor with structural similarity to S-adenosylmethionine-dependent methyltransferases and functional similarity to bacterial sigma-factors, interacts with mitochondrial core polymerase Rpo41p	0	0.0229574	0.590531	0.406922	0.135457	-0.105683	0.210037	1.15672
5622	YML121W	GTR1	telomere maintenance*	GTPase activity	cytoplasm*	Cytoplasmic GTP binding protein and negative regulator, with homolog Gtr2p, of the Ran/Tc4 GTPase cycle; component of GSE complex, which is required for sorting of Gap1p; involved in phosphate transport; has homology to human RagA and RagB	0	0.503672	0.143749	0.198629	-0.032272	0.236055	0.209967	1.15666
3474	YMR114C	YMR114C	biological_process	molecular_function	cytoplasm*	Hypothetical ORF	0	0.221465	-0.118079	-0.0917047	0.333246	0.704893	0.209964	1.15666
5376	YDR271C	YDR271C				Hypothetical ORF	0	0.77263	0.0558838	-0.0995591	-0.0806062	0.400006	0.209671	1.15642
5523	YLR447C	VMA6	vacuolar acidification*	hydrogen ion transporting ATPase activity, rotational mechanism	vacuolar membrane*	Subunit d of the five-subunit V0 integral membrane domain of vacuolar H+-ATPase (V-ATPase), an electrogenic proton pump found in the endomembrane system; stabilizes VO subunits; required for V1 domain assembly on the vacuolar membrane	0	0.738624	0.111917	0.0241354	-0.154542	0.32781	0.209589	1.15636
5398	YDR486C	VPS60	response to drug*	molecular_function	cytoplasm*	Cytoplasmic and vacuolar membrane protein involved in late endosome to vacuole transport; required for normal filament maturation during pseudohyphal growth; may function in targeting specific cargo proteins for degradation	0	0.50219	-0.0171847	0.023173	-0.041643	0.58038	0.209383	1.15619
2375	YIR036C	IRC24	biological_process	molecular_function	cytoplasm	Putative benzil reductase;(GFP)-fusion protein localizes to the cytoplasm and is induced by the DNA-damaging agent MMS; sequence similarity with short-chain dehydrogenase/reductases; null mutant has increased spontaneous Rad52 foci	0	0.286782	0.0894567	0.284791	0.178289	0.2074	0.209344	1.15616
1200	YGR169C	PUS6	tRNA modification*	pseudouridylate synthase activity	cytoplasm*	Pseudouridine synthase responsible for modification of cytoplasmic and mitochondrial tRNAs at position 31; mutation of Asp168 to Ala abolishes enzyme activity; not essential for viability	0	-0.233981	0.851474	0.293024	0.174083	-0.0392332	0.209073	1.15595
5600	YNL104C	LEU4	leucine biosynthetic process	2-isopropylmalate synthase activity	cytoplasm*	Alpha-isopropylmalate synthase (2-isopropylmalate synthase); the main isozyme responsible for the first step in the leucine biosynthesis pathway	0	0.48096	0.22143	0.206291	-0.1975	0.334024	0.209041	1.15592
3969	YNL316C	PHA2	phenylalanine biosynthetic process, prephenate pathway	prephenate dehydratase activity	cytoplasm	Prephenate dehydratase, catalyzes the conversion of prephanate to phenylpyruvate, which is a step in the phenylalanine biosynthesis pathway	0	0.393361	0.193023	0.173162	0.223407	0.0609861	0.208788	1.15572
2217	YGR244C	LSC2	tricarboxylic acid cycle*	succinate-CoA ligase (ADP-forming) activity	mitochondrion	Beta subunit of succinyl-CoA ligase, which is a mitochondrial enzyme of the TCA cycle that catalyzes the nucleotide-dependent conversion of succinyl-CoA to succinate	0	0.388108	0.163948	0.054972	0.0957083	0.339953	0.208538	1.15552
1579	YGR004W	PEX31	peroxisome organization and biogenesis	molecular_function	integral to peroxisomal membrane	Peroxisomal integral membrane protein, involved in negative regulation of peroxisome size; partially functionally redundant with Pex30p and Pex32p; probably acts at a step downstream of steps mediated by Pex28p and Pex29p	0	-0.00192345	0.442772	0.330997	0.0497326	0.220953	0.208506	1.15549
223	YMR199W	CLN1	regulation of cyclin-dependent protein kinase activity	cyclin-dependent protein kinase regulator activity	cytoplasm*	G1 cyclin involved in regulation of the cell cycle; activates Cdc28p kinase to promote the G1 to S phase transition; late G1 specific expression depends on transcription factor complexes, MBF (Swi6p-Mbp1p) and SBF (Swi6p-Swi4p)	0	0.377902	0.488135	0.496995	-0.115573	-0.206204	0.208251	1.15529
2376	YKL168C	KKQ8	biological_process	protein kinase activity	cytoplasm	Putative serine/threonine protein kinase with unknown cellular role	0	0.245196	0.121211	0.240313	0.248249	0.185718	0.208138	1.1552
4833	YIL010W	DOT5	response to oxidative stress*	thioredoxin peroxidase activity	nucleus	Nuclear thiol peroxidase which functions as an alkyl-hydroperoxide reductase during post-diauxic growth	0	0.385212	0.264969	0.355089	0.0263423	0.0089453	0.208112	1.15518
206	YPR124W	CTR1	copper ion import	copper uptake transporter activity	plasma membrane*	High-affinity copper transporter of the plasma membrane, mediates nearly all copper uptake under low copper conditions; transcriptionally induced at low copper levels and degraded at high copper levels	0	0.196383	0.277994	0.420744	0.343881	-0.201913	0.207418	1.15462
4857	YPR188C	MLC2	cytokinesis, contractile ring contraction	myosin II binding	cellular bud neck contractile ring	Regulatory light chain for the type II myosin, Myo1p; binds to an IQ motif of Myo1p, localization to the bud neck depends on Myo1p; involved in the disassembly of the Myo1p ring	0	0.381134	0.345668	0.296181	0.0999415	-0.0870441	0.207176	1.15443
4807	YJL130C	URA2	'de novo' pyrimidine base biosynthetic process*	carbamoyl-phosphate synthase (glutamine-hydrolyzing) activity*	cytoplasm*	Bifunctional carbamoylphosphate synthetase (CPSase)-aspartate transcarbamylase (ATCase), catalyzes the first two enzymatic steps in the de novo biosynthesis of pyrimidines; both activities are subject to feedback inhibition by UTP	0	1.00492	0.530922	0.33586	-0.413654	-0.422501	0.207109	1.15437
2310	YER041W	YEN1	biological_process	single-stranded DNA specific endodeoxyribonuclease activity	nucleus	Protein of unknown function, has similarity to endonuclease Rth1p; potentially phosphorylated by Cdc28p	0	0.10297	0.291635	0.272594	0.130933	0.237342	0.207095	1.15436
2198	YOR303W	CPA1	arginine biosynthetic process	carbamoyl-phosphate synthase (glutamine-hydrolyzing) activity	carbamoyl-phosphate synthase complex	Small subunit of carbamoyl phosphate synthetase, which catalyzes a step in the synthesis of citrulline, an arginine precursor; translationally regulated by an attenuator peptide encoded by YOR302W within the CPA1 mRNA 5'-leader	0	0.278079	0.148466	0.0727977	-0.0538213	0.589841	0.207073	1.15434
415	YJL181W	YJL181W	biological_process	molecular_function	cellular_component	Hypothetical ORF	0	-0.102973	0.652419	0.717368	0.227394	-0.460853	0.206671	1.15402
274	YKR003W	OSH6	endocytosis*	sterol carrier activity*	cytoplasm*	Member of an oxysterol-binding protein family with overlapping, redundant functions in sterol metabolism and which collectively perform a function essential for viability; GFP-fusion protein localizes to the cell periphery	0	0.40836	0.208377	0.270502	0.137345	0.00790549	0.206498	1.15388
30	YER087W	YER087W	biological_process	proline-tRNA ligase activity	mitochondrion	Hypothetical ORF	0	0.0115718	0.504814	0.530238	-0.0120232	-0.00317818	0.206285	1.15371
5501	YNL040W	YNL040W	biological_process	molecular_function	cytoplasm	Hypothetical ORF	0	0.62455	-0.0028921	0.0991256	-0.0257114	0.336288	0.206272	1.1537
5793	YMR130W	YMR130W	biological_process	molecular_function	cellular_component	Hypothetical ORF	0	0.707126	0.178754	0.194789	-0.0992698	0.0489532	0.20607	1.15354
593	YFR008W	FAR7	cell cycle arrest in response to pheromone	molecular_function	cellular_component	Protein involved in G1 cell cycle arrest in response to pheromone, in a pathway different from the Far1p-dependent pathway; interacts with Far3p, Far8p, Far9p, Far10p, and Far11p	0	0.0849171	0.509034	0.232055	0.283387	-0.0790486	0.206069	1.15354
4808	YEL027W	CUP5	endocytosis*	hydrogen ion transporter activity	integral to membrane*	Proteolipid subunit of the vacuolar H(+)-ATPase V0 sector (subunit c; dicyclohexylcarbodiimide binding subunit); required for vacuolar acidification and important for copper and iron metal ion homeostasis	0	0.689554	0.44121	0.290272	-0.162483	-0.228221	0.206066	1.15354
1637	YKL038W	RGT1	glucose metabolic process*	DNA binding*	nucleus	Glucose-responsive transcription factor that regulates expression of several glucose transporter (HXT) genes in response to glucose; binds to promoters and acts both as a transcriptional activator and repressor	0	-0.00564561	0.347248	0.443856	0.139982	0.10389	0.205866	1.15338
2038	YDR519W	FPR2	biological_process	peptidyl-prolyl cis-trans isomerase activity	endoplasmic reticulum membrane	Membrane-bound peptidyl-prolyl cis-trans isomerase (PPIase), binds to the drugs FK506 and rapamycin; expression pattern suggests possible involvement in ER protein trafficking	0	0.470748	-0.115883	-0.0360702	-0.0346996	0.74468	0.205755	1.15329
65	YLL061W	MMP1	S-methylmethionine transport	S-methylmethionine transporter activity	plasma membrane	High-affinity S-methylmethionine permease, required for utilization of S-methylmethionine as a sulfur source; has similarity to S-adenosylmethionine permease Sam3p	0	0.091981	0.359505	0.727387	0.00599883	-0.156274	0.205719	1.15326
3345	YDR251W	PAM1	pseudohyphal growth	molecular_function	cellular bud neck*	Essential protein of unknown function; exhibits variable expression during colony morphogenesis; overexpression permits survival without protein phosphatase 2A, inhibits growth, and induces a filamentous phenotype	0	0.427858	-0.109313	0.136179	0.378312	0.194819	0.205571	1.15314
814	YPR039W	YPR039W				Hypothetical ORF	0	-0.0200391	0.256301	0.180992	0.281509	0.328303	0.205413	1.15302
2226	YPL234C	TFP3	vacuolar acidification	hydrogen ion transporting ATPase activity, rotational mechanism	integral to membrane*	Vacuolar ATPase V0 domain subunit c', involved in proton transport activity; hydrophobic integral membrane protein (proteolipid) containing four transmembrane segments; N and C termini are in the vacuolar lumen	0	0.394809	0.076391	0.00381618	0.109319	0.439979	0.204863	1.15258
4811	YLR163C	MAS1	mitochondrial protein processing	mitochondrial processing peptidase activity	mitochondrion*	Smaller subunit of the mitochondrial processing protease (MPP), essential processing enzyme that cleaves the N-terminal targeting sequences from mitochondrially imported proteins	0	0.643816	0.378706	0.379055	-0.118614	-0.259692	0.204654	1.15241
2270	YJR001W	AVT1	amino acid transport*	transporter activity*	vacuole, cell cycle-correlated morphology*	Vacuolar transporter, imports large neutral amino acids into the vacuole; member of a family of seven S. cerevisiae genes (AVT1-7) related to vesicular GABA-glycine transporters	0	0.261999	0.213224	0.199476	0.10335	0.244873	0.204585	1.15235
2392	YMR219W	ESC1	chromatin silencing at telomere	molecular_function	nucleus	Protein localized to the nuclear periphery, involved in telomeric silencing; interacts with PAD4-domain of Sir4p	0	0.288	0.0734636	0.15688	0.248707	0.254724	0.204355	1.15217
602	YPL165C	SET6	biological_process	molecular_function	cellular_component	Protein of unknown function; deletion heterozygote is sensitive to compounds that target ergosterol biosynthesis, may be involved in compound availability	0	-0.0235103	0.231145	0.374057	0.385998	0.0537218	0.204282	1.15211
3606	YMR085W	YMR085W	biological_process	molecular_function	cellular_component	Hypothetical ORF	0	0.244114	0.151198	0.0386765	0.285645	0.30016	0.203958	1.15185
2473	YOL048C	YOL048C	biological_process	molecular_function	lipid particle	Hypothetical ORF	0	0.14868	0.0453039	0.250854	0.295461	0.279038	0.203868	1.15178
5669	YDR295C	HDA2	telomere maintenance*	histone deacetylase activity	nucleus*	Subunit of a possibly tetrameric trichostatin A-sensitive class II histone deacetylase complex containing an Hda1p homodimer and an Hda2p-Hda3p heterodimer; involved in telomere maintenance	0	0.383048	0.0743716	0.212705	0.172334	0.175655	0.203623	1.15159
289	YBR053C	YBR053C	biological_process	molecular_function	cellular_component	Hypothetical ORF	0	0.261546	0.0991867	0.349628	0.174178	0.132866	0.203481	1.15147
738	YJL037W	IRC18	biological_process	molecular_function	cellular_component	Putative protein of unknown function; expression induced in respiratory-deficient petite cells, in carbon-limited chemostat cultures, during meiosis, sporulation and after alpha factor treatment; similar to adjacent ORF, YJL038C; null mutant displays increased levels of spontaneous Rad52 foci	0	-0.00940241	0.271567	0.251543	0.146345	0.357079	0.203426	1.15143
4678	YFR028C	CDC14	protein amino acid dephosphorylation*	phosphoprotein phosphatase activity	nucleus*	Protein phosphatase required for mitotic exit; located in the nucleolus until liberated by the FEAR and Mitotic Exit Network in anaphase, enabling it to act on key substrates to effect a decrease in CDK/B-cyclin activity and mitotic exit	0	0.514182	0.432196	0.371938	0.094545	-0.395794	0.203413	1.15142
776	YHR124W	NDT80	meiosis*	transcription factor activity	nuclear chromosome	Meiosis-specific transcription factor required for exit from pachytene and for full meiotic recombination; activates middle sporulation genes; competes with Sum1p for binding to promoters containing middle sporulation elements (MSE)	0	-0.12377	0.36042	0.22146	0.305059	0.25292	0.203218	1.15126
2413	YOR100C	CRC1	fatty acid metabolic process	carnitine:acyl carnitine antiporter activity	mitochondrion*	Mitochondrial inner membrane carnitine transporter, required for carnitine-dependent transport of acetyl-CoA from peroxisomes to mitochondria during fatty acid beta-oxidation	0	0.137235	0.145586	0.301006	0.176377	0.255352	0.203111	1.15118
2224	YDR379W	RGA2	pseudohyphal growth*	signal transducer activity*	intracellular	GTPase-activating protein for the polarity-establishment protein Cdc42p; implicated in control of septin organization, pheromone response, and haploid invasive growth	0	0.306107	0.115499	0.130093	0.136205	0.327376	0.203056	1.15113
5613	YML051W	GAL80	positive regulation of transcription by galactose*	specific transcriptional repressor activity	cytoplasm*	Transcriptional regulator involved in the repression of GAL genes in the absence of galactose; inhibits transcriptional activation by Gal4p; inhibition relieved by Gal3p or Gal1p binding	0	0.60463	0.150372	0.050233	-0.182811	0.391406	0.202766	1.1509
550	YGL230C	YGL230C	biological_process	molecular_function	cellular_component	Hypothetical ORF	0	-0.161272	0.457103	0.345951	0.471739	-0.101843	0.202336	1.15056
432	YGL101W	YGL101W	biological_process	molecular_function	cytoplasm*	Hypothetical ORF	0	-0.0279539	0.656908	0.478346	0.0904822	-0.187033	0.20215	1.15041
47	YJL046W	YJL046W	biological_process	molecular_function	cellular_component	Hypothetical ORF	0	0.27905	0.451352	0.339608	0.0633415	-0.122891	0.202092	1.15037
3490	YIL087C	YIL087C	biological_process	molecular_function	mitochondrion	Hypothetical ORF	0	-0.0647801	-0.232318	0.0427966	0.29078	0.972592	0.201814	1.15014
704	YBL097W	BRN1	mitotic sister chromatid segregation*	molecular_function	nucleus*	Essential protein required for chromosome condensation, likely to function as an intrinsic component of the condensation machinery, may influence multiple aspects of chromosome transmission and dynamics	0	-0.222761	0.212579	0.165851	0.245595	0.605726	0.201398	1.14981
4834	YJR013W	GPI14	GPI anchor biosynthetic process*	mannosyltransferase activity	endoplasmic reticulum membrane	Glycosylphosphatidylinositol-alpha 1,4 mannosyltransferase I, involved in GPI anchor biosynthesis, requires Pbn1p for function; homolog of mammalian PIG-M	0	0.468823	0.281318	0.320508	0.0196642	-0.0850203	0.201059	1.14954
1210	YNL290W	RFC3	mismatch repair*	ATPase activity*	nucleus*	Subunit of heteropentameric Replication factor C (RF-C), which is a DNA binding protein and ATPase that acts as a clamp loader of the proliferating cell nuclear antigen (PCNA) processivity factor for DNA polymerases delta and epsilon	0	-0.0353673	0.474501	0.327538	0.131864	0.105965	0.2009	1.14942
5615	YDL137W	ARF2	ER to Golgi vesicle-mediated transport*	GTPase activity	cytosol*	ADP-ribosylation factor, GTPase of the Ras superfamily involved in regulation of coated formation vesicles in intracellular trafficking within the Golgi; functionally interchangeable with Arf1p	0	0.428356	0.194201	0.103749	-0.116725	0.394412	0.200799	1.14933
4693	YMR001C	CDC5	protein amino acid phosphorylation*	protein kinase activity	nucleus*	Polo-like kinase with similarity to Xenopus Plx1 and S. pombe Plo1p; found at bud neck, nucleus and SPBs; has multiple functions in mitosis and cytokinesis through phosphorylation of substrates; may be a Cdc28p substrate	0	0.485365	0.261616	0.310895	0.15291	-0.207661	0.200625	1.1492
3617	YMR238W	DFG5	pseudohyphal growth*	mannosidase activity	anchored to plasma membrane	Putative mannosidase, essential glycosylphosphatidylinositol (GPI)-anchored membrane protein required for cell wall biogenesis in bud formation, involved in filamentous growth, homologous to Dcw1p	0	0.120639	-0.0100156	0.0531348	0.377693	0.460228	0.200336	1.14897
4	YER093C-A	YER093C-A	biological_process	molecular_function	cellular_component	Hypothetical ORF	0	0.100385	0.419617	0.456394	-0.0435925	0.0687314	0.200307	1.14894
4673	YIR030C	DCG1	nitrogen compound metabolic process	molecular_function	cellular_component	Protein of unknown function, expression is sensitive to nitrogen catabolite repression and regulated by Dal80p; contains transmembrane domain	0	0.352962	0.365166	0.320361	0.118892	-0.156038	0.200269	1.14891
3860	YJR121W	ATP2	ATP synthesis coupled proton transport*	hydrogen ion transporting ATP synthase activity, rotational mechanism	mitochondrion*	Beta subunit of the F1 sector of mitochondrial F1F0 ATP synthase, which is a large, evolutionarily conserved enzyme complex required for ATP synthesis	0	0.686714	0.321438	0.125083	0.0451177	-0.179337	0.199803	1.14854
1752	YPR138C	MEP3	nitrogen utilization*	ammonium transporter activity	plasma membrane	Ammonium permease of high capacity and low affinity; belongs to a ubiquitous family of cytoplasmic membrane proteins that transport only ammonium (NH4+); expression is under the nitrogen catabolite repression regulation ammonia permease	0	-0.112344	0.482062	0.394044	0.26717	-0.0350444	0.199178	1.14804
366	YHR171W	ATG7	protein targeting to vacuole*	APG12 activating enzyme activity*	cytoplasm*	Autophagy-related protein and dual specificity member of the E1 family of ubiquitin-activating enzymes; mediates the conjugation of Atg12p with Atg5p and Atg8p with phosphatidylethanolamine, required steps in autophagosome formation	0	0.0297299	0.225483	0.464498	0.415964	-0.139923	0.19915	1.14802
5665	YBR234C	ARC40	actin filament organization*	structural constituent of cytoskeleton	Arp2/3 protein complex	Essential subunit of the ARP2/3 complex, which is required for the motility and integrity of cortical actin patches	0	0.513419	0.160257	0.264719	-0.0202841	0.0775395	0.19913	1.14801
5807	YDR189W	SLY1	ER to Golgi vesicle-mediated transport	SNARE binding	endoplasmic reticulum*	Hydrophilic protein involved in vesicle trafficking between the ER and Golgi; SM (Sec1/Munc-18) family protein that binds the tSNARE Sed5p and stimulates its assembly into a trans-SNARE membrane-protein complex	0	0.574758	0.216409	0.185811	0.0410159	-0.0239006	0.198819	1.14776
2207	YLR134W	PDC5	pyruvate metabolic process*	pyruvate decarboxylase activity	cytoplasm*	Minor isoform of pyruvate decarboxylase, key enzyme in alcoholic fermentation, decarboxylates pyruvate to acetaldehyde, regulation is glucose- and ethanol-dependent, repressed by thiamine, involved in amino acid catabolism	0	0.31243	0.183133	0.138189	0.0781748	0.280683	0.198522	1.14752
80	YBR080C	SEC18	ER to Golgi vesicle-mediated transport*	ATPase activity	cytoplasm*	ATPase required for the release of Sec17p during the 'priming' step in homotypic vacuole fusion and for ER to Golgi transport; homolog of the mammalian NSF	0	0.100556	0.299958	0.349612	0.137117	0.10477	0.198402	1.14743
799	YLR198C	YLR198C				Protein required for cell viability	0	-0.23236	0.187893	0.271382	0.323391	0.441694	0.1984	1.14743
5506	YPL107W	YPL107W	biological_process	molecular_function	mitochondrion	Hypothetical ORF	0	0.605516	-0.0573894	0.105505	0.0227553	0.315113	0.1983	1.14735
5475	YNL280C	ERG24	ergosterol biosynthetic process	delta14-sterol reductase activity	endoplasmic reticulum	C-14 sterol reductase, acts in ergosterol biosynthesis; mutants accumulate the abnormal sterol ignosterol (ergosta-8,14 dienol), and are viable under anaerobic growth conditions but inviable on rich medium under aerobic conditions	0	0.723047	-0.0497443	-0.0291836	0.103419	0.242907	0.198089	1.14718
2467	YAL017W	PSK1	protein amino acid phosphorylation*	protein serine/threonine kinase activity	cytoplasm	One of two (see also PSK2) PAS domain containing S/T protein kinases; coordinately regulates protein synthesis and carbohydrate metabolism and storage in response to a unknown metabolite that reflects nutritional status	0	0.150898	0.000365441	0.210109	0.272283	0.356677	0.198067	1.14716
4800	YBR251W	MRPS5	translation	structural constituent of ribosome	mitochondrion*	Mitochondrial ribosomal protein of the small subunit	0	0.673761	0.344227	0.418115	-0.261247	-0.184629	0.198045	1.14714
1217	YPR105C	COG4	intra-Golgi vesicle-mediated transport*	molecular_function	Golgi transport complex	Essential component of the conserved oligomeric Golgi complex (Cog1p through Cog8p), a cytosolic tethering complex that functions in protein trafficking to mediate fusion of transport vesicles to Golgi compartments	0	0.0403458	0.482194	0.29377	0.176142	-0.00304155	0.197882	1.14701
2468	YNL305C	YNL305C	biological_process	molecular_function	vacuole, cell cycle-correlated morphology	Hypothetical ORF	0	0.140753	-0.0290134	0.185039	0.269231	0.423395	0.197881	1.14701
5502	YGL035C	MIG1	negative regulation of transcription from RNA polymerase II promoter by glucose	specific transcriptional repressor activity*	cytoplasm*	Transcription factor involved in glucose repression; sequence specific DNA binding protein containing two Cys2His2 zinc finger motifs; regulated by the SNF1 kinase and the GLC7 phosphatase	0	0.762189	-0.101651	0.0291358	-0.0842151	0.383657	0.197823	1.14697
827	YPL200W	CSM4	meiotic chromosome segregation	molecular_function	endoplasmic reticulum membrane	Protein required for accurate chromosome segregation during meiosis	0	0.0285943	0.217212	0.172558	0.405651	0.164794	0.197762	1.14692
63	YGL184C	STR3	methionine biosynthetic process	cystathionine beta-lyase activity	cellular_component	Cystathionine beta-lyase, converts cystathionine into homocysteine	0	-0.0114523	0.38822	0.744262	-0.0092029	-0.123852	0.197595	1.14678
87	YBR022W	POA1	tRNA splicing	phosphoric monoester hydrolase activity	cellular_component	Phosphatase that is highly specific for ADP-ribose 1''-phosphate, a tRNA splicing metabolite; may have a role in regulation of tRNA splicing	0	0.268378	0.229316	0.428078	0.0587832	0.00250824	0.197413	1.14664
620	YDR004W	RAD57	telomere maintenance via recombination*	DNA-dependent ATPase activity*	nucleus*	Protein that stimulates strand exchange by stabilizing the binding of Rad51p to single-stranded DNA; involved in the recombinational repair of double-strand breaks in DNA during vegetative growth and meiosis; forms heterodimer with Rad55p	0	-0.110915	0.515732	0.455409	0.31212	-0.185378	0.197393	1.14662
307	YOR233W	KIN4	mitotic cell cycle spindle orientation checkpoint	protein kinase activity	cellular bud neck*	Kinase that acts by inhibiting the mitotic exit network (MEN) when the spindle position checkpoint is activated; localized asymmetrically to mother cell cortex, spindle pole body and bud neck	0	0.153118	0.304876	0.269884	0.187285	0.0714014	0.197313	1.14656
3417	YHR195W	NVJ1	microautophagy	protein binding	nuclear envelope	Nuclear envelope protein that interacts with the vacuolar membrane protein Vac8p to promote formation of nucleus-vacuole junctions during piecemeal microautophagy of the nucleus (PMN)	0	0.292057	-0.151058	0.0255363	0.124708	0.694545	0.197158	1.14644
739	YMR281W	GPI12	GPI anchor biosynthetic process	N-acetylglucosaminylphosphatidylinositol deacetylase activity	endoplasmic reticulum membrane	ER membrane protein involved in the second step of glycosylphosphatidylinositol (GPI) anchor assembly, the de-N-acetylation of the N-acetylglucosaminylphosphatidylinositol intermediate; functional homolog of human PIG-Lp	0	-0.0163411	0.285238	0.315731	0.120415	0.278546	0.196718	1.14609
1127	YJL064W	YJL064W				Hypothetical ORF	0	-0.163507	0.485713	0.286895	0.194702	0.179551	0.196671	1.14605
5735	YBL101W-B	YBL101W-B				TyB Gag-Pol protein; proteolytically processed to make the Gag, RT, PR, and IN proteins that are required for retrotransposition	0	0.598217	0.31588	0.0870438	-0.138936	0.121037	0.196648	1.14603
209	YNL097C	PHO23	histone deacetylation*	histone deacetylase activity*	nucleus*	Probable component of the Rpd3 histone deacetylase complex, involved in transcriptional regulation of PHO5; C-terminus has similarity to human candidate tumor suppressor p33(ING1)	0	0.322951	0.316083	0.345198	-0.0119986	0.0109267	0.196632	1.14602
5743	YAL007C	ERP2	ER to Golgi vesicle-mediated transport	molecular_function	ER to Golgi transport vesicle	Protein that forms a heterotrimeric complex with Erp1p, Emp24p, and Erv25p; member, along with Emp24p and Erv25p, of the p24 family involved in ER to Golgi transport and localized to COPII-coated vesicles	0	0.96704	0.220588	0.166024	-0.0961922	-0.276724	0.196147	1.14563
3440	YEL012W	UBC8	protein monoubiquitination*	ubiquitin-protein ligase activity	cytoplasm	Ubiquitin-conjugating enzyme that negatively regulates gluconeogenesis by mediating the glucose-induced ubiquitination of fructose-1,6-bisphosphatase (FBPase); cytoplasmic enzyme that catalyzes the ubiquitination of histones in vitro	0	0.14718	-0.184103	-0.0130641	0.271413	0.758285	0.195942	1.14547
5797	YPL260W	YPL260W	biological_process	molecular_function	cytoplasm*	Hypothetical ORF	0	0.647398	0.122393	0.180035	-0.0584668	0.0882452	0.195921	1.14546
865	YDR066C	YDR066C	biological_process	molecular_function	cytoplasm	Hypothetical ORF	0	-0.204255	0.559998	0.147034	0.00119137	0.475594	0.195912	1.14545
2060	YMR178W	YMR178W	biological_process	molecular_function	cytoplasm*	Hypothetical ORF	0	0.322281	0.00687857	0.14544	0.144691	0.359801	0.195818	1.14537
1199	YMR068W	AVO2	regulation of cell growth*	molecular_function	cytoplasm*	Component of a complex containing the Tor2p kinase and other proteins, which may have a role in regulation of cell growth	0	-0.0474141	0.499198	0.264459	0.150322	0.111597	0.195632	1.14523
5767	YPL103C	FMP30	biological_process	molecular_function	mitochondrion	Putative protein of unknown function; the authentic, non-tagged protein is detected in highly purified mitochondria in high-throughput studies	0	0.821502	0.289462	0.226664	-0.126624	-0.232854	0.19563	1.14522
1202	YPL072W	UBP16	protein deubiquitination	ubiquitin-specific protease activity	cytoplasm*	Deubiquitinating enzyme anchored to the outer mitochondrial membrane, probably not important for general mitochondrial functioning, but may perform a more specialized function at mitochondria	0	-0.12101	0.738566	0.282824	0.101472	-0.0244762	0.195475	1.1451
3421	YDR262W	YDR262W	biological_process	molecular_function	vacuole, cell cycle-correlated morphology	Hypothetical ORF	0	0.259288	-0.198242	-0.11336	0.0387825	0.989978	0.195289	1.14495
3845	YKR002W	PAP1	mRNA export from nucleus*	polynucleotide adenylyltransferase activity	nucleoplasm*	Poly(A) polymerase, one of three factors required for mRNA 3'-end polyadenylation, forms multiprotein complex with polyadenylation factor I (PF I), also required for mRNA nuclear export; may also polyadenylate rRNAs	0	0.277923	0.173091	0.237469	0.253816	0.0334965	0.195159	1.14485
79	YOR069W	VPS5	protein retention in Golgi*	protein transporter activity*	cytosol*	Nexin-1 homolog required for localizing membrane proteins from a prevacuolar/late endosomal compartment back to the late Golgi apparatus; structural component of the retromer membrane coat complex; forms a retromer subcomplex with Vps17p	0	0.0694288	0.239729	0.389381	0.171479	0.103689	0.194741	1.14452
5463	YDR505C	PSP1	biological_process	molecular_function	cytoplasm*	Asn and gln rich protein of unknown function; high-copy suppressor of POL1 (DNA polymerase alpha) and partial suppressor of CDC2 (polymerase delta) and CDC6 (pre-RC loading factor) mutations; overexpression results in growth inhibition	0	0.663891	0.0839152	0.0650244	0.0318946	0.128079	0.194561	1.14438
606	YMR064W	AEP1	translation	molecular_function	mitochondrion	Protein required for expression of the mitochondrial OLI1 gene encoding subunit 9 of F1-F0 ATP synthase	0	0.0231301	0.400258	0.30235	0.253259	-0.00647557	0.194504	1.14433
473	YNL006W	LST8	transport*	protein binding*	Golgi membrane*	Protein required for the transport of amino acid permease Gap1p from the Golgi to the cell surface; component of the TOR signaling pathway; associates with both Tor1p and Tor2p; contains a WD-repeat	0	0.106733	0.374988	0.432875	0.21436	-0.15661	0.194469	1.1443
3457	YBR241C	YBR241C	biological_process	molecular_function	membrane of vacuole with cell cycle-correlated morphology	Hypothetical ORF	0	0.308375	-0.353638	-0.0426891	0.263109	0.796204	0.194272	1.14415
2204	YMR027W	YMR027W	biological_process	molecular_function	cytoplasm*	High level expression reduced Ty3 Transposition	0	0.311506	0.0718853	0.12135	-0.0330656	0.498106	0.193956	1.1439
5794	YDR231C	COX20	aerobic respiration*	unfolded protein binding	mitochondrion*	Mitochondrial inner membrane protein, required for proteolytic processing of Cox2p and its assembly into cytochrome c oxidase	0	0.659992	0.147432	0.169859	-0.0689762	0.0613759	0.193936	1.14388
3611	YBR212W	NGR1	mitochondrion organization and biogenesis*	RNA binding*	cytoplasm*	RNA binding protein that negatively regulates growth rate; interacts with the 3' UTR of the mitochondrial porin (POR1) mRNA and enhances its degradation; overexpression impairs mitochondrial function; expressed in stationary phase	0	0.0864175	0.0368045	0.106809	0.391439	0.347274	0.193749	1.14373
82	YJL146W	IDS2	meiosis	molecular_function	cytoplasm*	Protein involved in modulation of Ime2p activity during meiosis, appears to act indirectly to promote Ime2p-mediated late meiotic functions; found in growing cells and degraded during sporulation	0	0.131792	0.240655	0.318196	0.155488	0.121568	0.19354	1.14357
464	YLR268W	SEC22	ER to Golgi vesicle-mediated transport*	v-SNARE activity	endoplasmic reticulum*	R-SNARE protein; assembles into SNARE complex with Bet1p, Bos1p and Sed5p; cycles between the ER and Golgi complex; involved in anterograde and retrograde transport between the ER and Golgi; synaptobrevin homolog	0	0.160893	0.444615	0.491518	0.0383283	-0.167851	0.193501	1.14354
4780	YMR225C	MRPL44	translation*	structural constituent of ribosome	mitochondrion*	Mitochondrial ribosomal protein of the large subunit	0	0.600639	0.393534	0.478902	-0.118641	-0.387311	0.193425	1.14347
2411	YMR293C	YMR293C	aerobic respiration	amidase activity	mitochondrion	protein similar to bacterial glutamyl-tRNA amidotransferases	0	0.137242	0.161401	0.26377	0.205987	0.198433	0.193367	1.14343
2192	YJL026W	RNR2	DNA replication	ribonucleoside-diphosphate reductase activity	cytoplasm*	Ribonucleotide-diphosphate reductase (RNR), small subunit; the RNR complex catalyzes the rate-limiting step in dNTP synthesis and is regulated by DNA replication and DNA damage checkpoint pathways via localization of the small subunits	0	0.30118	-0.00169639	0.0645398	-0.0506771	0.653236	0.193316	1.14339
894	YCL046W	YCL046W				Hypothetical ORF	0	0.0772024	0.340006	0.104287	-0.00926831	0.453149	0.193075	1.1432
227	YMR037C	MSN2	response to stress*	transcription factor activity	nucleus*	Transcriptional activator related to Msn4p; activated in stress conditions, which results in translocation from the cytoplasm to the nucleus; binds DNA at stress response elements of responsive genes, inducing gene expression	0	0.299259	0.356238	0.387534	0.0516708	-0.129608	0.193019	1.14315
4825	YGL100W	SEH1	mRNA export from nucleus*	structural molecule activity	nuclear pore	Nuclear pore protein that is part of the evolutionarily conserved Nup84p complex (Nup84p, Nup85p, Nup120p, Nup145p, and Seh1p); homologous to Sec13p	0	0.344688	0.350156	0.254095	0.045866	-0.0299437	0.192972	1.14312
1117	YLR103C	CDC45	DNA replication initiation*	DNA binding	pre-replicative complex*	DNA replication initiation factor; recruited to MCM pre-RC complexes at replication origins; promotes release of MCM from Mcm10p, recruits elongation machinery; mutants in human homolog may cause velocardiofacial and DiGeorge syndromes	0	-0.438372	0.837919	0.259996	0.205155	0.100025	0.192945	1.14309
2266	YGL025C	PGD1	telomere maintenance*	RNA polymerase II transcription mediator activity	mediator complex	Subunit of the Mediator global transcriptional cofactor complex, which is part of the RNA polymerase II holoenzyme and plays an essential role in basal and activated transcription; direct target of the Cyc8p-Tup1p transcriptional corepressor	0	0.214306	0.16601	0.271924	0.068816	0.243174	0.192846	1.14302
3832	YMR124W	YMR124W	biological_process	molecular_function	cytoplasm	Protein of unknown function; green fluorescent protein (GFP)-fusion protein localizes to the cell periphery, cytoplasm, bud, and bud neck	0	0.372564	0.22126	0.279596	0.240283	-0.149891	0.192762	1.14295
2409	YBR081C	SPT7	histone acetylation*	structural molecule activity	mitochondrion*	Subunit of the SAGA transcriptional regulatory complex, involved in proper assembly of the complex; also present as a C-terminally truncated form in the SLIK/SALSA transcriptional regulatory complex	0	0.048843	0.226424	0.30663	0.132685	0.249092	0.192735	1.14293
6091	YDL029W	ARP2	actin filament organization*	structural constituent of cytoskeleton*	mitochondrion*	Essential component of the Arp2/3 complex, which is a highly conserved actin nucleation center required for the motility and integrity of actin patches; involved in endocytosis and membrane growth and polarity	0	0.403781	0.248185	0.218653	0.0248424	0.067856	0.192663	1.14287
4812	YML025C	YML6	translation*	structural constituent of ribosome	mitochondrion*	Mitochondrial ribosomal protein of the large subunit, has similarity to E. coli L4 ribosomal protein and human mitoribosomal MRP-L4 protein; essential for viability, unlike most other mitoribosomal proteins	0	0.642606	0.397152	0.355831	-0.172764	-0.25955	0.192655	1.14286
168	YAL008W	FUN14	biological_process	molecular_function	mitochondrion*	Mitochondrial protein of unknown function	0	0.113621	0.15937	0.333253	0.286617	0.0702831	0.192629	1.14284
4590	YOR354C	MSC6	meiotic recombination	molecular_function	mitochondrion	Protein of unknown function; mutant is defective in directing meiotic recombination events to homologous chromatids; the authentic, non-tagged protein is detected in highly purified mitochondria in high-throughput studies	0	1.01976	0.393419	0.211813	-0.24136	-0.420968	0.192533	1.14277
888	YAL064W	YAL064W	biological_process	molecular_function	cellular_component	Hypothetical ORF	0	-0.0235182	0.359372	0.0809068	0.171928	0.373352	0.192408	1.14267
429	YIL118W	RHO3	actin filament organization*	GTPase activity*	intracellular	Non-essential small GTPase of the Rho/Rac subfamily of Ras-like proteins involved in the establishment of cell polarity; GTPase activity positively regulated by the GTPase activating protein (GAP) Rgd1p	0	0.0304528	0.593202	0.427069	0.1331	-0.22198	0.192369	1.14264
3429	YDR461W	MFA1	pheromone-dependent signal transduction during conjugation with cellular fusion	mating pheromone activity	soluble fraction*	Mating pheromone a-factor, made by a cells; interacts with alpha cells to induce cell cycle arrest and other responses leading to mating; biogenesis involves C-terminal modification, N-terminal proteolysis, and export; also encoded by MFA2	0	0.109244	-0.0187051	0.150166	0.198662	0.522176	0.192309	1.14259
5629	YIL080W	YIL080W	transposition, RNA-mediated	protein binding*	retrotransposon nucleocapsid	TyB Gag-Pol protein; proteolytically processed to make the Gag, RT, PR, and IN proteins that are required for retrotransposition	0	0.418758	0.0734275	0.151633	0.0482876	0.268799	0.192181	1.14249
475	YFR025C	HIS2	histidine biosynthetic process	histidinol-phosphatase activity	intracellular	Histidinolphosphatase, catalyzes the eighth step in histidine biosynthesis; mutations cause histidine auxotrophy and sensitivity to Cu, Co, and Ni salts; transcription is regulated by general amino acid control	0	0.131792	0.320211	0.309978	0.191073	0.00723818	0.192059	1.14239
1187	YLR366W	YLR366W				Hypothetical ORF	0	0.0833736	0.344588	0.242715	0.141905	0.146455	0.191807	1.14219
72	YKL159C	RCN1	calcium-mediated signaling	calcium-dependent protein serine/threonine phosphatase regulator activity	calcineurin complex	Protein involved in calcineurin regulation during calcium signaling; has similarity to H. sapiens DSCR1 which is found in the Down Syndrome candidate region	0	0.141276	0.232689	0.383563	0.158202	0.0431501	0.191776	1.14217
5997	YNL137C	NAM9	translation	structural constituent of ribosome	mitochondrion*	Mitochondrial ribosomal component of the small subunit	0	1.10225	0.288044	0.203625	-0.42023	-0.215273	0.191682	1.14209
5626	YJR103W	URA8	phospholipid biosynthetic process*	CTP synthase activity	cytosol	Minor CTP synthase isozyme (see also URA7), catalyzes the ATP-dependent transfer of the amide nitrogen from glutamine to UTP, forming CTP, the final step in de novo biosynthesis of pyrimidines; involved in phospholipid biosynthesis	0	0.462221	-0.0133191	0.150607	-0.0683479	0.424001	0.191033	1.14158
795	YJR095W	SFC1	fumarate transport*	succinate:fumarate antiporter activity	mitochondrion*	Mitochondrial succinate-fumarate transporter, transports succinate into and fumarate out of the mitochondrion; required for ethanol and acetate utilization	0	-0.0469398	0.144479	0.243633	0.312521	0.301149	0.190969	1.14153
1182	YHR119W	SET1	telomere maintenance*	histone lysine N-methyltransferase activity (H3-K4 specific)*	COMPASS complex	Histone methyltransferase, subunit of the COMPASS (Set1C) complex which methylates histone H3 on lysine 4; required in transcriptional silencing near telomeres and at the silent mating type loci; contains a SET domain	0	0.0504307	0.462473	0.0888199	0.20787	0.145007	0.19092	1.14149
743	YDR290W	YDR290W				HU sensitive mutant.	0	-0.0125817	0.1962	0.241146	0.20226	0.327572	0.190919	1.14149
69	YLR049C	YLR049C	biological_process	molecular_function	cellular_component	Hypothetical ORF	0	0.162763	0.204444	0.379281	0.200138	0.00770993	0.190867	1.14145
1675	YKL202W	YKL202W				Hypothetical ORF	0	-0.0568742	0.18266	0.383378	0.30495	0.138985	0.19062	1.14125
45	YGR227W	DIE2	protein amino acid N-linked glycosylation*	dolichyl-phosphate-glucose-glycolipid alpha-glucosyltransferase activity	endoplasmic reticulum membrane	Dolichyl-phosphoglucose-dependent glucosyltransferase of the ER, functions in the dolichol pathway that synthesizes the dolichol-linked oligosaccharide precursor for N-linked protein glycosylation, has a role in regulation of ITR1 and INO1	0	0.260428	0.416546	0.411977	-0.059455	-0.0772361	0.190452	1.14112
1619	YLR385C	SWC7	chromatin remodeling	molecular_function	nucleus*	Protein of unknown function, component of the Swr1p complex that incorporates Htz1p into chromatin	0	0.0466806	0.369302	0.347586	0.156465	0.0321461	0.190436	1.14111
3259	YDR220C	YDR220C				Hypothetical ORF	0	0.133041	0.0640505	0.0718301	0.443404	0.237631	0.189991	1.14076
6088	YGR296W	YRF1-3	telomere maintenance via recombination	DNA helicase activity	nucleus	Helicase encoded by the Y' element of subtelomeric regions, highly expressed in the mutants lacking the telomerase component TLC1; potentially phosphorylated by Cdc28p	0	0.450535	0.243028	0.207455	0.00812456	0.040299	0.189888	1.14068
625	YJL090C	DPB11	nucleotide-excision repair*	protein binding	replication fork	Essential BRCT repeat protein, required on the prereplicative complex at replication origins for loading DNA polymerases to initiate DNA synthesis, also required for S/M checkpoint control	0	-0.00050868	0.364962	0.326756	0.35984	-0.102216	0.189767	1.14058
6006	YNL131W	TOM22	protein import into mitochondrial matrix	protein transporter activity	mitochondrion*	Component of the TOM (translocase of outer membrane) complex responsible for initial import of mitochondrially directed proteins; acts as a receptor for precursor proteins and mediates interaction between the TOM and TIM complexes	0	1.1361	0.331651	0.209564	-0.412343	-0.316215	0.189751	1.14057
215	YGR252W	GCN5	histone acetylation*	transcription coactivator activity*	SAGA complex*	Histone acetyltransferase, acetylates N-terminal lysines on histones H2B and H3; catalytic subunit of the ADA and SAGA histone acetyltransferase complexes; founding member of the Gcn5p-related N-acetyltransferase superfamily	0	0.20404	0.290119	0.346709	0.0841575	0.0231593	0.189637	1.14048
750	YJL135W	YJL135W				Hypothetical ORF	0	-0.082416	0.197547	0.276038	0.269597	0.287139	0.189581	1.14043
1584	YCL055W	KAR4	meiosis*	transcription factor activity	cytoplasm*	Transcription factor required for gene regulation in repsonse to pheromones; also required during meiosis; exists in two forms, a slower-migrating form more abundant during vegetative growth and a faster-migrating form induced by pheromone	0	-0.208835	0.534225	0.233218	0.127448	0.26157	0.189525	1.14039
5760	YDL178W	DLD2	lactate metabolic process	actin binding*	mitochondrion*	D-lactate dehydrogenase, located in the mitochondrial matrix	0	0.729018	0.206515	0.230068	0.00198525	-0.219971	0.189523	1.14039
740	YNR027W	BUD17	cellular bud site selection	molecular_function	cytoplasm*	Protein involved in bud-site selection; diploid mutants display a random budding pattern instead of the wild-type bipolar pattern	0	-0.0500347	0.293242	0.26605	0.113636	0.324528	0.189484	1.14036
6103	YNL333W	SNZ2	thiamin biosynthetic process*	protein binding	cellular_component	Member of a stationary phase-induced gene family; transcription of SNZ2 is induced prior to diauxic shift, and also in the absence of thiamin in a Thi2p-dependent manner; forms a coregulated gene pair with SNO2; interacts with Thi11p	0	0.394955	0.270373	0.216826	0.0760782	-0.0110388	0.189439	1.14032
2285	YOR363C	PIP2	peroxisome organization and biogenesis*	DNA binding*	nucleus	Autoregulatory oleate-specific transcriptional activator of peroxisome proliferation, contains Zn(2)-Cys(6) cluster domain, forms heterodimer with Oaf1p, binds oleate response elements (OREs), activates beta-oxidation genes	0	0.282483	0.133294	0.13265	0.123044	0.274138	0.189122	1.14007
290	YMR160W	YMR160W	biological_process	molecular_function	membrane of vacuole with cell cycle-correlated morphology	Hypothetical ORF	0	0.274708	0.124866	0.315855	0.146743	0.0834239	0.189119	1.14007
3638	YLR035C	MLH2	meiotic recombination*	molecular_function	nucleus	Protein involved in the mismatch repair of certain frameshift intermediates and involved in meiotic recombination; forms a complex with Mlh1p	0	0.441293	-0.12532	-0.0524263	0.256263	0.425365	0.189035	1.14
1157	YER105C	NUP157	mRNA export from nucleus*	structural molecule activity	nuclear pore	Abundant subunit of the nuclear pore complex (NPC), present on both sides of the NPC, has similarity to Nup170p	0	-0.00712169	0.53258	0.093367	0.136472	0.189651	0.18899	1.13996
2057	YHR099W	TRA1	DNA repair*	histone acetyltransferase activity	SAGA complex*	Subunit of SAGA and NuA4 histone acetyltransferase complexes; interacts with acidic activators (e.g., Gal4p) which leads to transcription activation; similar to human TRRAP, which is a cofactor for c-Myc mediated oncogenic transformation	0	0.366077	0.041226	0.108025	0.081578	0.347982	0.188977	1.13996
55	YER095W	RAD51	meiotic recombination*	DNA-dependent ATPase activity*	nuclear chromosome*	Strand exchange protein, forms a helical filament with DNA that searches for homology; involved in the recombinational repair of double-strand breaks in DNA during vegetative growth and meiosis; homolog of Dmc1p and bacterial RecA protein	0	0.191497	0.22899	0.336008	0.0422007	0.144743	0.188688	1.13973
221	YPL083C	SEN54	tRNA splicing	tRNA-intron endonuclease activity	mitochondrion*	Subunit of the tRNA splicing endonuclease, which is composed of Sen2p, Sen15p, Sen34p, and Sen54p	0	0.230416	0.309986	0.366566	0.0101337	0.0261942	0.188659	1.1397
252	YNR013C	PHO91	phosphate transport	phosphate transporter activity	membrane	Low-affinity phosphate transporter; deletion of pho84, pho87, pho89, pho90, and pho91 causes synthetic lethality; transcription independent of Pi and Pho4p activity; overexpression results in vigorous growth	0	0.295232	0.294393	0.224937	0.0670529	0.0614113	0.188605	1.13966
3349	YGR066C	YGR066C	biological_process	molecular_function	cellular_component	Hypothetical ORF	0	0.211441	-0.242508	0.341835	0.38656	0.24508	0.188481	1.13956
254	YGR002C	SWC4	DNA repair*	DNA binding	nucleus*	Component of the Swr1p complex that incorporates Htz1p into chromatin; component of the NuA4 histone acetyltransferase complex	0	0.249404	0.228934	0.248726	0.110586	0.102897	0.188109	1.13927
6110	YDR308C	SRB7	transcription from RNA polymerase II promoter	RNA polymerase II transcription mediator activity	mediator complex	Subunit of the RNA polymerase II mediator complex; associates with core polymerase subunits to form the RNA polymerase II holoenzyme; essential for transcriptional regulation; target of the global repressor Tup1p	0	0.393252	0.348827	0.203008	0.0337203	-0.0383841	0.188085	1.13925
5533	YML048W	GSF2	protein folding*	molecular_function	cytoplasm*	ER localized integral membrane protein that may promote secretion of certain hexose transporters, including Gal2p; involved in glucose-dependent repression	0	0.622503	0.201983	0.172336	-0.277796	0.220583	0.187922	1.13912
3415	YGR294W	PAU12	biological_process	molecular_function	cellular_component	Hypothetical protein	0	0.285286	-0.168965	-0.0876965	0.221176	0.688434	0.187647	1.1389
847	YLR374C	YLR374C				Hypothetical ORF	0	0.048469	0.170786	0.215838	0.257651	0.245467	0.187642	1.1389
88	YMR009W	ADI1	methionine salvage	oxidoreductase activity, acting on single donors with incorporation of molecular oxygen, incorporation of two atoms of oxygen	cytoplasm*	Acireductone dioxygenease involved in the methionine salvage pathway; ortholog of human MTCBP-1; transcribed with YMR010W and regulated post-transcriptionally by RNase III (Rnt1p) cleavage; ADI1 mRNA is induced in heat shock conditions	0	0.238504	0.193039	0.397278	0.105063	0.00402869	0.187583	1.13885
617	YNL237W	YTP1	biological_process	molecular_function	membrane	Probable type-III integral membrane protein of unknown function, has regions of similarity to mitochondrial electron transport proteins	0	-0.0261347	0.289286	0.480731	0.210516	-0.0168253	0.187515	1.1388
537	YBR091C	MRS5	protein import into mitochondrial inner membrane	protein transporter activity	mitochondrion*	Essential protein of the inner mitochondrial membrane, peripherally localized; component of the TIM22 complex, which is a twin-pore translocase that mediates insertion of numerous multispanning inner membrane proteins	0	-0.352541	0.736743	0.52925	0.213525	-0.19041	0.187314	1.13864
217	YBR194W	SOY1	biological_process	molecular_function	cytoplasm	Protein proposed to be associated with the nuclear pore complex	0	0.213787	0.315896	0.35506	0.0466548	0.00430484	0.187141	1.1385
5478	YLR104W	YLR104W	biological_process	molecular_function	cellular_component	Hypothetical ORF	0	0.418765	0.0558871	0.167464	0.143276	0.149881	0.187055	1.13844
1583	YOR358W	HAP5	transcription*	DNA binding*	nucleus*	Subunit of the heme-activated, glucose-repressed Hap2/3/4/5 CCAAT-binding complex, a transcriptional activator and global regulator of respiratory gene expression; required for assembly and DNA binding activity of the complex	0	0.0478661	0.237669	0.288428	0.0884975	0.272237	0.18694	1.13835
1622	YJL051W	IRC8	biological_process	molecular_function	cellular bud	Bud tip localized protein of unknown function; mRNA is targeted to the bud by a She2p dependent transport system; mRNA is cell cycle regulated via Fkh2p, peaking in G2/M phase; null mutant displays increased levels of spontaneous Rad52 foci	0	-0.127776	0.442293	0.457502	0.21566	-0.0532745	0.186881	1.1383
3851	YOL087C	YOL087C	biological_process	molecular_function	cytoplasm	Hypothetical ORF	0	0.441472	0.0747878	0.22359	0.263198	-0.0688392	0.186842	1.13827
2458	YDR253C	MET32	sulfur amino acid metabolic process	DNA binding*	nucleus	Zinc-finger DNA-binding protein, involved in regulating expression of the methionine biosynthetic genes, similar to Met31p	0	0.120742	-0.0498582	0.240604	0.309843	0.312838	0.186834	1.13826
3621	YMR315W	YMR315W	biological_process	molecular_function	cytoplasm*	Hypothetical ORF	0	0.269196	0.0305993	0.0824407	0.247828	0.304065	0.186826	1.13826
797	YLR236C	YLR236C				Hypothetical ORF	0	-0.120698	0.166554	0.273161	0.335197	0.278658	0.186574	1.13806
1212	YPL267W	ACM1	negative regulation of ubiquitin ligase activity during mitotic cell cycle	molecular_function	cellular_component	Cell cycle regulated protein of unknown function; associated with Cdh1p and may supress the APC/C[Cdh1]-mediated proteolysis of mitotic cyclins	0	-0.032481	0.470021	0.281777	0.099912	0.113601	0.186566	1.13805
53	YAL001C	TFC3	transcription initiation from RNA polymerase III promoter	RNA polymerase III transcription factor activity	mitochondrion*	Largest of six subunits of the RNA polymerase III transcription initiation factor complex (TFIIIC); part of the TauB domain of TFIIIC that binds DNA at the BoxB promoter sites of tRNA and similar genes; cooperates with Tfc6p in DNA binding	0	0.130203	0.16179	0.351453	0.125372	0.163637	0.186491	1.13799
3356	YPR167C	MET16	response to drug*	phosphoadenylyl-sulfate reductase (thioredoxin) activity	cytoplasm*	3'-phosphoadenylsulfate reductase, reduces 3'-phosphoadenylyl sulfate to adenosine-3',5'-bisphosphate and free sulfite using reduced thioredoxin as cosubstrate, involved in sulfate assimilation and methionine metabolism	0	0.261024	-0.168792	0.235208	0.225313	0.37898	0.186347	1.13788
544	YEL064C	AVT2	transport	transporter activity	endoplasmic reticulum	Putative transporter, member of a family of seven S. cerevisiae genes (AVT1-7) related to vesicular GABA-glycine transporters	0	-0.263125	0.843257	0.40574	0.2591	-0.313339	0.186327	1.13786
1183	YMR075W	RCO1	histone deacetylation	histone deacetylase activity	nucleus*	Essential subunit of the histone deacetylase Rpd3S complex; interacts with Eaf3p	0	0.00963589	0.435956	0.112789	0.238025	0.132708	0.185823	1.13747
5476	YOL148C	SPT20	histone acetylation*	transcription cofactor activity	SAGA complex*	Subunit of the SAGA transcriptional regulatory complex, involved in maintaining the integrity of the complex	0	0.529574	0.0585782	0.00514199	0.125804	0.209135	0.185647	1.13733
6121	YER178W	PDA1	pyruvate metabolic process	pyruvate dehydrogenase (acetyl-transferring) activity	mitochondrion*	E1 alpha subunit of the pyruvate dehydrogenase (PDH) complex, catalyzes the direct oxidative decarboxylation of pyruvate to acetyl-CoA, regulated by glucose	0	0.372844	0.194752	0.149004	0.0652893	0.146152	0.185608	1.1373
4809	YNL037C	IDH1	tricarboxylic acid cycle*	isocitrate dehydrogenase (NAD+) activity	mitochondrion*	Subunit of mitochondrial NAD(+)-dependent isocitrate dehydrogenase, which catalyzes the oxidation of isocitrate to alpha-ketoglutarate in the TCA cycle	0	0.628247	0.41967	0.231231	-0.125983	-0.225237	0.185585	1.13728
476	YMR023C	MSS1	translation*	GTP binding	mitochondrion*	Mitochondrial protein, forms a heterodimer complex with Mto1p that performs the 5-carboxymethylaminomethyl modification of the wobble uridine base in mitochondrial tRNAs; similar to human GTPBP3	0	0.113977	0.298022	0.338041	0.209416	-0.031909	0.185509	1.13722
3618	YOR392W	YOR392W				Hypothetical ORF	0	0.124247	0.0586159	0.0786288	0.302942	0.362677	0.185422	1.13715
3937	YML002W	YML002W	biological_process	molecular_function	cellular_component	Hypothetical ORF	0	0.182677	0.254946	0.122169	0.257395	0.108894	0.185216	1.13699
623	YOR032C	HMS1	pseudohyphal growth	transcription factor activity	cellular_component	Basic helix-loop-helix (bHLH) protein with similarity to myc-family transcription factors; overexpression confers hyperfilamentous growth and suppresses the pseudohyphal filamentation defect of a diploid mep1 mep2 homozygous null mutant	0	-0.23205	0.481995	0.43967	0.424107	-0.187728	0.185199	1.13697
4692	YLR292C	SEC72	posttranslational protein targeting to membrane	protein transporter activity	endoplasmic reticulum membrane*	Non-essential subunit of Sec63 complex (Sec63p, Sec62p, Sec66p and Sec72p); with Sec61 complex, Kar2p/BiP and Lhs1p forms a channel competent for SRP-dependent and post-translational SRP-independent protein targeting and import into the ER	0	0.485201	0.260703	0.322316	0.138887	-0.281725	0.185076	1.13688
2403	YML020W	YML020W	biological_process	molecular_function	cellular_component	Hypothetical ORF	0	0.246283	0.0401697	0.150179	0.1644	0.324255	0.185057	1.13686
2115	YOR113W	AZF1	regulation of transcription, DNA-dependent*	DNA binding*	nucleus	Zinc-finger transcription factor, involved in induction of CLN3 transcription in response to glucose; genetic and physical interactions indicate a possible role in mitochondrial transcription or genome maintenance	0	0.158013	0.0545655	0.147847	0.187447	0.377276	0.18503	1.13684
288	YHR030C	SLT2	cell wall organization and biogenesis*	MAP kinase activity	cytoplasm*	Serine/threonine MAP kinase involved in regulating the maintenance of cell wall integrity and progression through the cell cycle; regulated by the PKC1-mediated signaling pathway	0	0.387583	0.0368711	0.316872	0.0761546	0.106848	0.184866	1.13671
841	YFR020W	YFR020W				Hypothetical ORF	0	-0.0308444	0.133915	0.308773	0.344326	0.167912	0.184816	1.13667
1178	YFR027W	ECO1	DNA repair*	chromatin binding*	nuclear chromatin	Acetyltransferase required for the establishment of sister chromatid cohesion during DNA replication, but not for its maintenance during G2 and M phases; also required for postreplicative double-strand break repair; interacts with Chl1p	0	0.0439375	0.574109	0.177667	0.128058	-8.89e-05	0.184737	1.13661
5531	YHL031C	GOS1	response to drug*	v-SNARE activity	integral to membrane	v-SNARE protein involved in Golgi transport, homolog of the mammalian protein GOS-28/GS28	0	0.618801	0.151524	0.156951	-0.264792	0.26092	0.184681	1.13657
886	YIL082W	YIL082W				Hypothetical ORF	0	0.0633583	0.227084	0.101771	0.117995	0.413139	0.184669	1.13656
2055	YJR052W	RAD7	protein ubiquitination during ubiquitin-dependent protein catabolic process*	ubiquitin-protein ligase activity*	Cul3-RING ubiquitin ligase complex*	Protein that recognizes and binds damaged DNA in an ATP-dependent manner (with Rad16p) during nucleotide excision repair; subunit of Nucleotide Excision Repair Factor 4 (NEF4) and the Elongin-Cullin-Socs (ECS) ligase complex	0	0.308561	-0.0250695	0.203177	0.172621	0.263483	0.184554	1.13647
1606	YDR371W	CTS2	biological_process	molecular_function	cytoplasm	Sporulation-specific chitinase	0	-0.0417867	0.376451	0.359784	0.0587779	0.168085	0.184262	1.13624
785	YOL160W	YOL160W				Hypothetical ORF	0	-0.227536	0.30344	0.276673	0.292941	0.275313	0.184166	1.13616
539	YGL066W	SGF73	histone acetylation*	structural molecule activity*	SAGA complex*	73 kDa subunit of SAGA histone acetyltransferase complex; involved in formation of the preinitiation complex assembly at promoters	0	-0.146687	0.549708	0.358883	0.19383	-0.0350288	0.184141	1.13614
3954	YGL127C	SOH1	telomere maintenance*	molecular_function	nucleus	Subunit of the RNA polymerase II mediator complex; associates with core polymerase subunits to form the RNA polymerase II holoenzyme; involved in telomere maintenance; conserved with other metazoan MED31 subunits	0	0.399452	0.178836	0.130375	0.112592	0.0991928	0.18409	1.1361
90	YGL145W	TIP20	retrograde vesicle-mediated transport, Golgi to ER	molecular_function	endoplasmic reticulum	Peripheral membrane protein required for fusion of COPI vesicles with the ER, prohibits back-fusion of COPII vesicles with the ER, may act as a sensor for vesicles at the ER membrane	0	0.209526	0.195854	0.302042	0.136739	0.0762844	0.184089	1.1361
5590	YBR253W	SRB6	transcription from RNA polymerase II promoter	structural molecule activity*	mediator complex*	Essentital subunit of the RNA polymerase II mediator complex; associates with core polymerase subunits to form the RNA polymerase II holoenzyme; essential for transcriptional regulation	0	0.305218	0.176816	0.154962	-0.0196776	0.300557	0.183575	1.13569
3491	YKL201C	MNN4	response to stress*	molecular_function	membrane	Putative positive regulator of mannosylphosphate transferase (Mnn6p), involved in mannosylphosphorylation of N-linked oligosaccharides; expression increases in late-logarithmic and stationary growth phases	0	-0.085843	-0.219209	0.0481013	0.293183	0.88104	0.183454	1.1356
4902	YPL113C	YPL113C	metabolic process	oxidoreductase activity, acting on the CH-OH group of donors, NAD or NADP as acceptor	cellular_component	Putative dehydrogenase	0	0.210368	0.210956	0.430595	0.154861	-0.0902077	0.183314	1.13549
1159	YJR119C	JHD2	histone demethylation	histone demethylase activity (H3-K36 specific)*	cytoplasm*	JmjC domain family histone demethylase specific for H3-K4 (lysine at position 4 of the histone H3 protein); removes methyl groups specifically added by Set1p methyltransferase	0	-0.0287225	0.449776	0.130809	0.196519	0.167436	0.183164	1.13537
1192	YJR157W	YJR157W				Hypothetical ORF	0	0.0631062	0.289423	0.220684	0.193639	0.148826	0.183136	1.13535
924	YML031W	NDC1	protein import into nucleus*	structural constituent of cytoskeleton	nuclear pore*	Nuclear envelope protein with multiple putative transmembrane domains, required for nuclear pore complex assembly and spindle pole body duplication; required for meiosis II	0	0.097604	0.337615	0.178439	0.0307963	0.270916	0.183074	1.1353
5811	YNL184C	YNL184C				Hypothetical ORF	0	0.689183	0.220489	0.147429	-0.0874774	-0.0562348	0.182678	1.13499
2291	YOL147C	PEX11	peroxisome organization and biogenesis*	molecular_function	peroxisomal membrane	Peroxisomal membrane protein required for peroxisome proliferation and medium-chain fatty acid oxidation, most abundant protein in the peroxisomal membrane, regulated by Adr1p and Pip2p-Oaf1p, promoter contains ORE and UAS1-like elements	0	0.235675	0.176336	0.160477	0.162904	0.177166	0.182512	1.13486
287	YDL132W	CDC53	G1/S transition of mitotic cell cycle*	ubiquitin-protein ligase activity*	SCF ubiquitin ligase complex	Cullin, structural protein of SCF complexes (which also contain Skp1p, Cdc34p, Hrt1p and an F-box protein) involved in ubiquitination; SCF promotes the G1-S transition by targeting G1 cyclins and the Cln-CDK inhibitor Sic1p for degradation	0	0.302826	0.0671071	0.282291	0.113281	0.144967	0.182095	1.13453
5951	YDL232W	OST4	protein amino acid N-linked glycosylation	protein binding, bridging*	endoplasmic reticulum membrane*	Subunit of the oligosaccharyltransferase complex of the ER lumen, which catalyzes protein asparagine-linked glycosylation; type I membrane protein required for incorporation of Ost3p or Ost6p into the OST complex	0	0.587706	0.313568	0.2037	-0.162625	-0.0329309	0.181884	1.13436
5614	YOR196C	LIP5	lipoic acid biosynthetic process	lipoic acid synthase activity	mitochondrion	Protein involved in biosynthesis of the coenzyme lipoic acid, has similarity to E. coli lipoic acid synthase	0	0.403838	0.132513	0.0961666	-0.0117998	0.287771	0.181698	1.13422
2393	YGL093W	SPC105	microtubule nucleation	structural constituent of cytoskeleton	mitochondrion*	Protein required for accurate chromosome segregation, localizes to the nuclear side of the spindle pole body; forms a complex with Ydr532cp	0	0.279379	0.0596719	0.142484	0.198662	0.228017	0.181643	1.13417
549	YPR174C	YPR174C	biological_process	molecular_function	nuclear envelope*	Protein of unknown function; green fluorescent protein (GFP)-fusion protein localizes to the nuclear periphery	0	-0.0655313	0.504003	0.303345	0.210765	-0.0449504	0.181526	1.13408
5377	YGL196W	YGL196W	biological_process	molecular_function	cellular_component	Hypothetical ORF	0	0.613964	0.0367326	-0.0400988	-0.0827072	0.378834	0.181345	1.13394
3448	YJR044C	VPS55	late endosome to vacuole transport	molecular_function	late endosome	Late endosomal protein involved in late endosome to vacuole trafficking; functional homolog of human obesity receptor gene-related protein (OB-RGRP)	0	0.119456	0.0359924	0.100834	0.220715	0.428908	0.181181	1.13381
953	YGR109C	CLB6	G1/S transition of mitotic cell cycle*	cyclin-dependent protein kinase regulator activity	cellular_component	B-type cyclin involved in DNA replication during S phase; activates Cdc28p to promote initiation of DNA synthesis; functions in formation of mitotic spindles along with Clb3p and Clb4p; most abundant during late G1	0	-0.550447	1.12324	-0.0604319	0.0541035	0.339002	0.181093	1.13374
4775	YGR232W	NAS6	proteolysis	molecular_function	proteasome regulatory particle (sensu Eukaryota)	Regulatory, non-ATPase subunit of the 26S proteasome; homolog of the human oncoprotein gankyrin, which interacts with the retinoblastoma tumor suppressor (Rb) and cyclin-dependent kinase 4/6	0	0.417322	0.264341	0.34368	-0.00738713	-0.112855	0.18102	1.13369
4878	YML019W	OST6	protein complex assembly*	dolichyl-diphosphooligosaccharide-protein glycotransferase activity	oligosaccharyl transferase complex	Subunit of the oligosaccharyltransferase complex of the ER lumen, which catalyzes asparagine-linked glycosylation of newly synthesized proteins; similar to and partially functionally redundant with Ost3p	0	0.289479	0.384826	0.329173	0.14855	-0.247696	0.180866	1.13356
5782	YKR001C	VPS1	protein targeting to vacuole*	GTPase activity	cytoplasm*	Dynamin-like GTPase required for vacuolar sorting; also involved in actin cytoskeleton organization, late Golgi-retention of some proteins, regulating peroxisome biogenesis	0	0.560857	0.22108	0.199218	-0.0794157	0.00122386	0.180593	1.13335
6111	YJR118C	ILM1	mitochondrial genome maintenance	molecular_function	endoplasmic reticulum	Protein of unknown function; may be involved in mitochondrial DNA maintenance; required for slowed DNA synthesis-induced filamentous growth	0	0.386976	0.386327	0.165823	0.0305527	-0.0671362	0.180508	1.13328
2151	YDL230W	PTP1	protein amino acid dephosphorylation	protein tyrosine phosphatase activity	cytoplasm*	Phosphotyrosine-specific protein phosphatase that dephosphorylates a broad range of substrates in vivo, including Fpr3p; localized to the cytoplasm and the mitochondria	0	0.181038	0.0875032	0.189136	0.0575989	0.387222	0.1805	1.13328
1405	YGR208W	SER2	serine family amino acid biosynthetic process	phosphoserine phosphatase activity	cytoplasm*	Phosphoserine phosphatase of the phosphoglycerate pathway, involved in serine and glycine biosynthesis, expression is regulated by the available nitrogen source	0	-0.142929	0.77509	0.504387	-0.0572006	-0.176869	0.180496	1.13327
294	YJR091C	JSN1	mRNA catabolic process, deadenylation-dependent decay	mRNA binding	cellular_component	Member of the Puf family of RNA-binding proteins, interacts with mRNAs encoding membrane-associated proteins; overexpression suppresses a tub2-150 mutation and causes increased sensitivity to benomyl in wild-type cells	0	0.317953	0.0921819	0.233302	0.174797	0.0841337	0.180473	1.13326
5801	YOL026C	MIM1	protein complex assembly*	molecular_function	mitochondrial outer membrane*	Mitochondrial outer membrane protein, required for assembly of the translocase of the outer membrane (TOM) complex and thereby for mitochondrial protein import; N terminus is exposed to the cytosol: transmembrane segment is highly conserved	0	0.446398	0.170384	0.165737	0.0594422	0.0599616	0.180385	1.13319
84	YPL051W	ARL3	intracellular protein transport*	GTPase activity	Golgi apparatus*	GTPase of the Ras superfamily required to recruit Arl1p to the Golgi; similar to ADP-ribosylation factor	0	0.130579	0.23322	0.32386	0.129007	0.083733	0.18008	1.13295
766	YPL174C	NIP100	establishment of mitotic spindle orientation	protein binding*	spindle pole body*	Large subunit of the dynactin complex, which is involved in partitioning the mitotic spindle between mother and daughter cells; putative ortholog of mammalian p150(glued)	0	-0.0376622	0.311763	0.177326	0.192117	0.256609	0.180031	1.13291
5710	YJL133W	MRS3	mitochondrial transport*	iron ion transporter activity*	mitochondrion	Mitochondrial iron transporter of the mitochondrial carrier family (MCF), very similar to and functionally redundant with Mrs4p; functions under low-iron conditions; may transport other cations in addition to iron	0	0.30556	0.425272	0.417968	-0.341397	0.0904524	0.179571	1.13255
467	YPL144W	YPL144W	telomere maintenance	molecular_function	cytoplasm	Hypothetical ORF	0	0.0810421	0.463761	0.466298	0.0747333	-0.187994	0.179568	1.13254
2236	YER094C	PUP3	ubiquitin-dependent protein catabolic process	endopeptidase activity	proteasome core complex, beta-subunit complex (sensu Eukaryota)	Beta subunit of the 20S proteasome involved in ubiquitin-dependent catabolism; human homolog is subunit C10	0	0.138146	0.170007	0.220661	-0.0492733	0.416506	0.179209	1.13226
4784	YKL194C	MST1	threonyl-tRNA aminoacylation	threonine-tRNA ligase activity	mitochondrion	Mitochondrial threonyl-tRNA synthetase	0	0.401488	0.487153	0.515979	-0.0605717	-0.448695	0.179071	1.13215
4798	YDR248C	YDR248C	biological_process	molecular_function	cytoplasm	Hypothetical ORF	0	0.444775	0.192829	0.284165	-0.0447988	0.0176898	0.178932	1.13205
5610	YKL032C	IXR1	DNA repair	DNA binding	nuclear chromosome	Protein that binds DNA containing intrastrand cross-links formed by cisplatin, contains two HMG (high mobility group box) domains, which confer the ability to bend cisplatin-modified DNA; mediates aerobic transcriptional repression of COX5b	0	0.426832	0.0401623	0.16447	-0.138145	0.401122	0.178888	1.13201
2215	YNL157W	IGO1	biological_process	molecular_function	cytoplasm*	Hypothetical protein	0	0.228058	0.15235	0.140804	0.0821262	0.290474	0.178763	1.13191
4711	YMR061W	RNA14	mRNA cleavage*	RNA binding*	nucleus*	Cleavage and polyadenylation factor I (CF I) component involved in cleavage and polyadenylation of mRNA 3' ends; bridges interaction between Rna15p and Hrp1p in the CF I complex	0	0.522747	0.311189	0.278399	0.0226655	-0.241635	0.178673	1.13184
4683	YHR207C	SET5	biological_process	molecular_function	cytoplasm*	Zinc-finger protein of unknown function, contains one canonical and two unusual fingers in unusual arrangements; deletion enhances replication of positive-strand RNA virus	0	0.509083	0.29816	0.259232	0.151103	-0.325013	0.178513	1.13172
3839	YBR160W	CDC28	protein amino acid phosphorylation*	cyclin-dependent protein kinase activity	cytoplasm*	Catalytic subunit of the main cell cycle cyclin-dependent kinase (CDK); alternately associates with G1 cyclins (CLNs) and G2/M cyclins (CLBs) which direct the CDK to specific substrates	0	0.3508	0.126432	0.292209	0.169291	-0.0463302	0.17848	1.13169
4777	YER058W	PET117	cytochrome c oxidase complex assembly	molecular_function	mitochondrion*	Protein required for assembly of cytochrome c oxidase	0	0.481423	0.365548	0.417102	-0.121901	-0.250045	0.178425	1.13165
5402	YIL034C	CAP2	filamentous growth*	actin filament binding	actin cortical patch*	Beta subunit of the capping protein (CP) heterodimer (Cap1p and Cap2p) which binds to the barbed ends of actin filaments preventing further polymerization; localized predominantly to cortical actin patches	0	0.476747	-0.0851191	0.0516824	-0.0274298	0.476042	0.178384	1.13162
917	YNL217W	YNL217W	biological_process	phosphoric monoester hydrolase activity	vacuole, cell cycle-correlated morphology	Hypothetical ORF	0	0.0793216	0.320419	0.194989	0.102364	0.194519	0.178323	1.13157
4714	YJR080C	FMP26	biological_process	molecular_function	mitochondrion	Putative protein of unknown function; the authentic, non-tagged protein is detected in highly purified mitochondria in high-throughput studies	0	0.714497	0.250407	0.316122	-0.0428429	-0.346741	0.178288	1.13154
1389	YCL047C	YCL047C	biological_process	molecular_function	cellular_component	Hypothetical ORF	0	-0.227758	0.499606	0.435958	0.191844	-0.00977816	0.177974	1.13129
2380	YOR221C	MCT1	aerobic respiration*	[acyl-carrier-protein] S-malonyltransferase activity	mitochondrion	Predicted malonyl-CoA:ACP transferase, putative component of a type-II mitochondrial fatty acid synthase that produces intermediates for phospholipid remodeling	0	0.192101	0.0749897	0.23092	0.219032	0.172752	0.177959	1.13128
1782	YIR027C	DAL1	allantoin catabolic process	allantoinase activity	intracellular	Allantoinase, converts allantoin to allantoate in the first step of allantoin degradation; expression sensitive to nitrogen catabolite repression	0	-0.181437	0.435695	0.309758	0.271342	0.0520413	0.17748	1.13091
2113	YKR020W	VPS51	protein targeting to vacuole*	protein binding	Golgi apparatus*	Component of the GARP (Golgi-associated retrograde protein) complex, Vps51p-Vps52p-Vps53p-Vps54p, which is required for the recycling of proteins from endosomes to the late Golgi; links the (VFT/GARP) complex to the SNARE Tlg1p	0	0.125106	0.052777	0.144539	0.157041	0.406576	0.177208	1.13069
1633	YOR126C	IAH1	acetate metabolic process	hydrolase activity, acting on ester bonds	cellular_component	Isoamyl acetate-hydrolyzing esterase, required in balance with alcohol acetyltransferase to maintain optimal amounts of isoamyl acetate, which is particularly important in sake brewing	0	-0.0191588	0.254531	0.338767	0.212408	0.0992918	0.177168	1.13066
5770	YGR012W	YGR012W	biological_process	cysteine synthase activity	mitochondrion*	Hypothetical ORF	0	0.640764	0.121874	0.206157	-0.0290199	-0.0542946	0.177096	1.13061
2145	YKL213C	DOA1	ubiquitin-dependent protein catabolic process*	ubiquitin binding	cytoplasm*	WD repeat protein required for ubiquitin-mediated protein degradation, forms complex with Cdc48p, plays a role in controlling cellular ubiquitin concentration; also promotes efficient NHEJ in postdiauxic/stationary phase	0	0.105773	0.0573151	0.156324	0.109608	0.456128	0.17703	1.13055
471	YML011C	RAD33	nucleotide-excision repair	molecular_function	nucleus	Protein involved in nucleotide excision repair; green fluorescent protein (GFP)-fusion protein localizes to the nucleus	0	0.136932	0.350195	0.355078	0.177489	-0.13459	0.177021	1.13055
3663	YOR156C	NFI1	telomere maintenance*	SUMO ligase activity	cytoplasm*	SUMO ligase, catalyzes the covalent attachment of SUMO (Smt3p) to proteins; involved in maintenance of proper telomere length	0	0.270984	-0.0269419	0.0123436	0.197067	0.431132	0.176917	1.13047
5632	YJL171C	YJL171C	biological_process	molecular_function	mitochondrion*	Hypothetical ORF	0	0.353163	0.0754721	0.157914	0.00937738	0.287161	0.176618	1.13023
3956	YGR001C	AML1	biological_process	methyltransferase activity	cytoplasm	Putative protein of unknown function with similarity to methyltransferase family members; green fluorescent protein (GFP)-fusion protein localizes to the cytoplasm; required for replication of Brome mosaic virus in S. cerevisiae	0	0.477175	0.153942	0.0806029	0.111818	0.05911	0.17653	1.13016
2075	YKR068C	BET3	ER to Golgi vesicle-mediated transport	Ras guanyl-nucleotide exchange factor activity*	Golgi apparatus*	Hydrophilic protein that acts in conjunction with SNARE proteins in targeting and fusion of ER to Golgi transport vesicles; component of the TRAPP (transport protein particle) complex	0	0.348127	0.0101039	0.0933905	0.192568	0.237862	0.17641	1.13007
748	YGL033W	HOP2	meiotic recombination*	protein binding*	condensed nuclear chromosome	Meiosis-specific protein that localizes to chromosomes, preventing synapsis between nonhomologous chromosomes and ensuring synapsis between homologs; complexes with Mnd1p to promote homolog pairing and meiotic double-strand break repair	0	-0.146212	0.225354	0.202457	0.191966	0.40702	0.176117	1.12984
4710	YOR150W	MRPL23	translation*	structural constituent of ribosome	mitochondrion*	Mitochondrial ribosomal protein of the large subunit	0	0.44683	0.280723	0.289046	0.0397609	-0.176281	0.176016	1.12976
4684	YPL279C	YPL279C	biological_process	molecular_function	cellular_component	Hypothetical ORF	0	0.504847	0.306402	0.282761	0.156391	-0.370573	0.175966	1.12972
2259	YGL161C	YIP5	vesicle-mediated transport	Rab GTPase binding	Golgi apparatus	Protein that interacts with Rab GTPases, localized to late Golgi vesicles; computational analysis of large-scale protein-protein interaction data suggests a possible role in vesicle-mediated transport	0	0.197133	0.170276	0.185089	0.0524157	0.274805	0.175944	1.1297
4810	YNR021W	YNR021W	biological_process	molecular_function	endoplasmic reticulum	Hypothetical ORF	0	0.736388	0.385776	0.231969	-0.182779	-0.291994	0.175872	1.12965
211	YNL272C	SEC2	exocytosis	guanyl-nucleotide exchange factor activity	cytosol*	Guanyl-nucleotide exchange factor for the small G-protein Sec4p, located on cytoplasmic vesicles; essential for post-Golgi vesicle transport	0	0.276243	0.207898	0.300901	0.0167765	0.0763424	0.175632	1.12946
3508	YPL258C	THI21	thiamin biosynthetic process	phosphomethylpyrimidine kinase activity*	cellular_component	Hydroxymethylpyrimidine phosphate kinase, involved in the last steps in thiamine biosynthesis; member of a gene family with THI20 and THI22; functionally redundant with Thi20p	0	0.102412	0.0741556	0.0408284	0.25584	0.404859	0.175619	1.12945
3889	YJL219W	HXT9	hexose transport	glucose transporter activity*	plasma membrane	Putative hexose transporter that is nearly identical to Hxt11p, has similarity to major facilitator superfamily (MFS) transporters, expression of HXT9 is regulated by transcription factors Pdr1p and Pdr3p	0	0.613908	-0.100561	0.156201	0.143543	0.0640074	0.17542	1.12929
2371	YPR165W	RHO1	cell wall organization and biogenesis*	GTPase activity*	mitochondrion*	GTP-binding protein of the rho subfamily of Ras-like proteins, involved in establishment of cell polarity; regulates protein kinase C (Pkc1p) and the cell wall synthesizing enzyme 1,3-beta-glucan synthase (Fks1p and Gsc2p)	0	0.201024	0.165993	0.23434	0.191268	0.0837774	0.17528	1.12918
2483	YPL152W	RRD2	response to osmotic stress*	protein phosphatase type 2A regulator activity	cytosol*	Activator of the phosphotyrosyl phosphatase activity of PP2A; regulates G1 phase progression, the osmoresponse and microtubule dynamics; implicated in the spindle assembly check; subunit of the Tap42p-Pph21p-Rrd2p complex	0	0.108928	0.0291856	0.163681	0.274422	0.299492	0.175142	1.12908
752	YOR111W	YOR111W	biological_process	molecular_function	cellular_component	Hypothetical ORF	0	-0.146316	0.201772	0.240473	0.225234	0.353813	0.174995	1.12896
5510	YMR302C	YME2	rRNA processing*	exonuclease activity	mitochondrion*	Integral inner mitochondrial membrane protein with similarity to exonucleases; mutants exhibit an increased rate of mitochondrial DNA escape	0	0.478252	0.00738999	0.133187	0.0102543	0.245824	0.174981	1.12895
4701	YGR084C	MRP13	translation	structural constituent of ribosome	mitochondrion*	Mitochondrial ribosomal protein of the small subunit	0	0.935932	0.40339	0.449622	-0.133899	-0.780653	0.174878	1.12887
2032	YOR054C	VHS3	G1/S transition of mitotic cell cycle*	phosphopantothenoylcysteine decarboxylase activity*	cellular_component	Functionally redundant (see also SIS2) inhibitory subunit of Ppz1p, a PP1c-related ser/thr protein phosphatase Z isoform; synthetically lethal with sis2; putative phosphopantothenoylcysteine decarboxylase involved in coenzyme A biosynthesis	0	0.318481	-0.113181	0.0743009	0.102863	0.491338	0.17476	1.12878
5991	YDL135C	RDI1	actin filament organization*	signal transducer activity*	cytosol*	Rho GDP dissociation inhibitor involved in the localization and regulation of Cdc42p	0	0.961456	0.185951	0.141718	-0.288863	-0.12699	0.174654	1.12869
6015	YNL130C	CPT1	phosphatidylcholine biosynthetic process	diacylglycerol cholinephosphotransferase activity	endoplasmic reticulum	Cholinephosphotransferase, required for phosphatidylcholine biosynthesis and for inositol-dependent regulation of EPT1 transcription	0	1.14077	0.305638	0.0990706	-0.381614	-0.290744	0.174625	1.12867
5446	YBR041W	FAT1	very-long-chain fatty acid metabolic process*	long-chain-fatty-acid-CoA ligase activity*	plasma membrane*	Fatty acid transporter and very long-chain fatty acyl-CoA synthetase, may form a complex with Faa1p or Faa4p that imports and activates exogenous fatty acids	0	0.391717	0.0983391	0.102943	0.0780479	0.201638	0.174537	1.1286
50	YPL128C	TBF1	loss of chromatin silencing	DNA binding*	nucleus*	Telobox-containing general regulatory factor; binds to TTAGGG repeats within subtelomeric anti-silencing regions (STARs) and possibly throughout the genome and mediates their insulating capacity by blocking silent chromatin propagation	0	0.150529	0.443366	0.345176	0.0166449	-0.0837063	0.174402	1.1285
270	YOR109W	INP53	cell wall organization and biogenesis*	phosphoinositide 5-phosphatase activity*	membrane fraction*	Phosphatidylinositol 4,5-bisphosphate 5-phosphatase, synaptojanin-like protein with an N-terminal Sac1 domain, plays a role in a TGN (trans Golgi network)-to-early endosome pathway; hyperosmotic stress causes translocation to actin patches	0	0.525662	0.149761	0.333584	-0.021467	-0.115858	0.174336	1.12845
790	YDR195W	REF2	telomere maintenance*	RNA binding*	nucleus*	RNA-binding protein involved in the cleavage step of mRNA 3'-end formation prior to polyadenylation, and in snoRNA maturation; part of holo-CPF subcomplex APT, which associates with 3'-ends of snoRNA- and mRNA-encoding genes	0	-0.158041	0.292144	0.228719	0.222765	0.286048	0.174327	1.12844
194	YGR102C	YGR102C	biological_process	molecular_function	mitochondrion	Hypothetical ORF	0	0.215776	0.105507	0.335819	0.227338	-0.0130317	0.174282	1.1284
5785	YPL235W	RVB2	35S primary transcript processing*	ATPase activity*	nucleus*	Essential protein involved in transcription regulation; component of chromatin remodeling complexes; required for assembly and function of the INO80 complex; member of the RUVB-like protein family	0	0.727802	0.236022	0.198451	-0.247165	-0.0446437	0.174093	1.12825
54	YDL028C	MPS1	mitotic cell cycle spindle assembly checkpoint*	protein threonine/tyrosine kinase activity	spindle pole body*	Dual-specificity kinase required for spindle pole body (SPB) duplication and spindle checkpoint function; substrates include SPB proteins Spc42p, Spc110p, and Spc98p, mitotic exit network protein Mob1p, and checkpoint protein Mad1p	0	0.180397	0.198185	0.294108	0.0609821	0.135979	0.17393	1.12813
280	YIL031W	ULP2	mitotic cell cycle spindle assembly checkpoint*	cysteine-type peptidase activity*	nucleus	Peptidase that deconjugates Smt3/SUMO-1 peptides from proteins, plays a role in chromosome cohesion at centromeric regions and recovery from checkpoint arrest induced by DNA damage or DNA replication defects; potential Cdc28p substrate	0	0.207355	0.161391	0.249221	0.0976152	0.153041	0.173725	1.12797
2076	YOR011W	AUS1	sterol transport	ATPase activity, coupled to transmembrane movement of substances	mitochondrion*	Transporter of the ATP-binding cassette family, involved in uptake of sterols and anaerobic growth	0	0.361635	-0.032741	0.0647709	0.225497	0.2491	0.173652	1.12791
4908	YDL206W	YDL206W	biological_process	molecular_function	cellular_component	Hypothetical ORF	0	0.285433	0.172477	0.306474	0.227452	-0.125016	0.173364	1.12768
4793	YDL202W	MRPL11	translation	structural constituent of ribosome	mitochondrion*	Mitochondrial ribosomal protein of the large subunit	0	0.574931	0.249084	0.3317	-0.128344	-0.160924	0.173289	1.12763
596	YLR273C	PIG1	regulation of glycogen biosynthetic process	protein phosphatase type 1 regulator activity	protein phosphatase type 1 complex	Putative targeting subunit for the type-1 protein phosphatase Glc7p that tethers it to the Gsy2p glycogen synthase	0	0.0272929	0.17476	0.215179	0.340577	0.108333	0.173228	1.12758
3623	YOL025W	LAG2	replicative cell aging	molecular_function	mitochondrion	Protein involved in determination of longevity; LAG2 gene is preferentially expressed in young cells; overexpression extends the mean and maximum life span of cells	0	0.250813	-0.00946011	0.0464587	0.291765	0.286112	0.173138	1.12751
85	YEL059C-A	SOM1	proteolysis	molecular_function	mitochondrial inner membrane*	Subunit of the mitochondrial inner membrane peptidase, which is required for maturation of mitochondrial proteins of the intermembrane space; Som1p facilitates cleavage of a subset of substrates	0	0.173872	0.202156	0.361284	0.120276	0.00796279	0.17311	1.12749
487	YKL205W	LOS1	tRNA export from nucleus*	tRNA binding*	mitochondrion*	Nuclear pore protein involved in nuclear export of pre-tRNA	0	0.0719724	0.528658	0.253816	0.0963766	-0.0855506	0.173054	1.12744
3838	YOL089C	HAL9	transcription initiation from RNA polymerase II promoter*	specific RNA polymerase II transcription factor activity	nucleus*	Putative transcription factor containing a zinc finger; overexpression increases salt tolerance through increased expression of the ENA1 (Na+/Li+ extrusion pump) gene while gene disruption decreases both salt tolerance and ENA1 expression	0	0.471263	0.123484	0.248776	0.215564	-0.193942	0.173029	1.12742
5525	YPL271W	ATP15	ATP synthesis coupled proton transport	hydrogen ion transporting ATP synthase activity, rotational mechanism	mitochondrion*	Epsilon subunit of the F1 sector of mitochondrial F1F0 ATP synthase, which is a large, evolutionarily conserved enzyme complex required for ATP synthesis	0	0.599606	0.144817	-0.0266769	-0.0662752	0.213471	0.172988	1.12739
5380	YKL010C	UFD4	protein monoubiquitination*	ubiquitin-protein ligase activity	cytoplasm*	Ubiquitin-protein ligase (E3) that interacts with Rpt4p and Rpt6p, two subunits of the 19S particle of the 26S proteasome; cytoplasmic E3 involved in the degradation of ubiquitin fusion proteins	0	0.693836	-0.102572	-0.0319544	-0.0546176	0.360161	0.17297	1.12738
595	YPR162C	ORC4	chromatin silencing at silent mating-type cassette*	DNA replication origin binding	pre-replicative complex*	Subunit of the origin recognition complex, which directs DNA replication by binding to replication origins and is also involved in transcriptional silencing	0	0.00229285	0.422582	0.246421	0.260516	-0.0669929	0.172964	1.12737
853	YOL116W	MSN1	invasive growth (sensu Saccharomyces)*	transcriptional activator activity	nucleus	Transcriptional activator involved in regulation of invertase and glucoamylase expression, invasive growth and pseudohyphal differentiation, iron uptake, chromium accumulation, and response to osmotic stress; localizes to the nucleus	0	0.108179	0.168663	0.175133	0.205275	0.207497	0.172949	1.12736
4832	YDL018C	ERP3	secretory pathway	molecular_function	integral to membrane	Protein with similarity to Emp24p and Erv25p, member of the p24 family involved in ER to Golgi transport	0	0.370808	0.267837	0.301411	-0.0283792	-0.0469952	0.172936	1.12735
4665	YHR181W	SVP26	ER to Golgi vesicle-mediated transport*	protein binding	endoplasmic reticulum*	Integral membrane protein of the early Golgi apparatus and endoplasmic reticulum, involved in COP II vesicle transport; may also function to promote retention of proteins in the early Golgi compartment	0	0.259101	0.451145	0.408729	0.040078	-0.294403	0.17293	1.12735
1723	YGR168C	YGR168C	biological_process	molecular_function	cellular_component	Hypothetical ORF	0	0.0135346	0.280932	0.281629	0.227996	0.0602057	0.172859	1.12729
3458	YGR052W	FMP48	biological_process	kinase activity	mitochondrion	Putative protein of unknown function; the authentic, non-tagged protein is detected in highly purified mitochondria in high-throughput studies	0	0.301394	-0.646014	-0.075782	0.273907	1.00866	0.172433	1.12696
3830	YHR142W	CHS7	ER to Golgi vesicle-mediated transport*	molecular_function	endoplasmic reticulum membrane	Protein of unknown function, involved in chitin biosynthesis by regulating Chs3p export from the ER	0	0.475528	0.238628	0.2552	0.207873	-0.315447	0.172356	1.1269
645	YNR019W	ARE2	sterol metabolic process	sterol O-acyltransferase activity	endoplasmic reticulum	Acyl-CoA:sterol acyltransferase, isozyme of Are1p; endoplasmic reticulum enzyme that contributes the major sterol esterification activity in the presence of oxygen	0	-0.038738	0.196474	0.0216054	0.217578	0.464546	0.172293	1.12685
2222	YMR072W	ABF2	mitochondrial genome maintenance*	DNA binding*	mitochondrion*	Mitochondrial DNA-binding protein involved in mitochondrial DNA replication and recombination, member of HMG1 DNA-binding protein family; activity may be regulated by protein kinase A phosphorylation	0	0.365465	0.0536196	0.0723935	0.0480281	0.320422	0.171986	1.12661
5637	YCR060W	TAH1	protein folding	chaperone binding	cytoplasm*	HSP90 cofactor; interacts with Hsp82p, Pih1p, Rvb1 and Rvb2, contains a single TPR domain with at least two TPR motifs	0	0.281613	0.0659784	0.198605	0.0562954	0.257105	0.171919	1.12656
592	YPL041C	YPL041C	telomere maintenance	molecular_function	cellular_component	Hypothetical ORF	0	-0.123031	0.538035	0.235532	0.301594	-0.093472	0.171732	1.12641
746	YHL044W	YHL044W	biological_process	molecular_function	plasma membrane	Putative integral membrane protein, member of DUP240 gene family; green fluorescent protein (GFP)-fusion protein localizes to the plasma membrane in a punctate pattern	0	-0.114802	0.195287	0.184807	0.15084	0.442459	0.171718	1.1264
255	YGL080W	FMP37	biological_process	molecular_function	mitochondrion	Putative protein of unknown function; the authentic, non-tagged protein is detected in highly purified mitochondria in high-throughput studies	0	0.230227	0.209687	0.197931	0.115637	0.101931	0.171083	1.1259
189	YDR069C	DOA4	telomere maintenance*	endopeptidase activity*	mitochondrion*	Ubiquitin hydrolase, required for recycling ubiquitin from proteasome-bound ubiquitinated intermediates, acts at the late endosome/prevacuolar compartment to recover ubiquitin from ubiquitinated membrane proteins en route to the vacuole	0	0.122453	0.15201	0.222042	0.294767	0.063707	0.170996	1.12584
2440	YIL013C	PDR11	sterol transport	ATPase activity, coupled to transmembrane movement of substances	membrane	Membrane protein of the ATP-binding cassette (ABC) transporter superfamily, involved in multiple drug resistance, mediates sterol uptake when sterol biosynthesis is compromised, regulated by Pdr1p, required for anaerobic growth	0	0.104884	-0.0081117	0.267268	0.317634	0.173257	0.170986	1.12583
4882	YPL208W	RKM1	response to drug	protein-lysine N-methyltransferase activity	cytoplasm*	SET-domain lysine-N-methyltransferase, catalyzes the formation of dimethyllysine residues on the large ribsomal subunit protein L23a (RPL23A and RPL23B)	0	0.300689	0.403887	0.470715	0.0751102	-0.395927	0.170895	1.12576
5706	YPR035W	GLN1	nitrogen compound metabolic process*	glutamate-ammonia ligase activity	cytoplasm	Glutamine synthetase (GS), synthesizes glutamine from glutamate and ammonia; with Glt1p, forms the secondary pathway for glutamate biosynthesis from ammonia; expression regulated by nitrogen source and by amino acid limitation	0	0.449504	0.211258	0.354693	-0.45895	0.297576	0.170816	1.1257
5542	YGL001C	ERG26	ergosterol biosynthetic process	C-3 sterol dehydrogenase (C-4 sterol decarboxylase) activity	endoplasmic reticulum*	C-3 sterol dehydrogenase, catalyzes the second of three steps required to remove two C-4 methyl groups from an intermediate in ergosterol biosynthesis	0	0.624284	0.0800276	0.080869	-0.155906	0.224476	0.17075	1.12564
5609	YKL196C	YKT6	vesicle fusion*	v-SNARE activity*	mitochondrion*	Vesicle membrane protein (v-SNARE) with acyltransferase activity; involved in trafficking to and within the Golgi, endocytic trafficking to the vacuole, and vacuolar fusion; membrane localization due to prenylation at the carboxy-terminus	0	0.428759	0.0319033	0.103611	-0.0970775	0.38435	0.170309	1.1253
5418	YBL033C	RIB1	response to drug*	cyclohydrolase activity	cytoplasm*	GTP cyclohydrolase II; catalyzes the first step of the riboflavin biosynthesis pathway	0	0.399983	-0.00997136	-0.0693939	-0.0912882	0.621139	0.170094	1.12513
1180	YLL054C	YLL054C	biological_process	transcriptional activator activity	plasma membrane	Hypothetical ORF	0	0.088225	0.385313	0.116523	0.179693	0.0806406	0.170079	1.12512
4730	YOL098C	YOL098C	biological_process	molecular_function	cytoplasm	Hypothetical ORF	0	0.524835	0.240938	0.242154	-0.015704	-0.142217	0.170001	1.12506
2523	YMR119W-A	YMR119W-A				Hypothetical ORF	0	0.110357	0.0501155	0.122682	0.205493	0.360874	0.169904	1.12498
3835	YMR119W	ASI1	ubiquitin-dependent protein catabolic process	ubiquitin-protein ligase activity	endoplasmic reticulum membrane*	Putative integral membrane E3 ubiquitin ligase; acts with Asi2p and Asi3p to ensure the fidelity of SPS-sensor signalling by maintaining the dormant repressed state of gene expression in the absence of inducing signals	0	0.357567	0.116365	0.253242	0.206096	-0.0841744	0.169819	1.12492
3065	YIL074C	SER33	serine family amino acid biosynthetic process	phosphoglycerate dehydrogenase activity	cytoplasm	3-phosphoglycerate dehydrogenase, catalyzes the first step in serine and glycine biosynthesis; isozyme of Ser3p	0	0.118359	0.0620857	0.178938	-0.147845	0.637542	0.169816	1.12492
4853	YKL114C	APN1	telomere maintenance*	DNA-(apurinic or apyrimidinic site) lyase activity*	nucleus*	Major apurinic/apyrimidinic endonuclease, 3'-repair diesterase involved in repair of DNA damage by oxidation and alkylating agents; also functions as a 3'-5' exonuclease to repair 7,8-dihydro-8-oxodeoxyguanosine	0	0.404252	0.283426	0.260351	0.00185003	-0.100838	0.169808	1.12491
4732	YEL015W	EDC3	deadenylation-independent decapping	molecular_function	cytoplasmic mRNA processing body	Non-essential conserved protein of unknown function, plays a role in mRNA decapping by specifically affecting the function of the decapping enzyme Dcp1p; localizes to cytoplasmic mRNA processing bodies	0	0.605762	0.256697	0.239701	-0.100004	-0.154236	0.169584	1.12473
3456	YEL047C	YEL047C	metabolic process	fumarate reductase (NADH) activity	mitochondrion*	Fumurate ReDuctase Soluble	0	0.277599	-0.198618	0.0796509	0.199881	0.485103	0.168723	1.12406
3601	YNL286W	CUS2	nuclear mRNA splicing, via spliceosome	RNA binding	snRNP U2	Protein that binds to U2 snRNA and Prp11p, may be involved in U2 snRNA folding; contains two RNA recognition motifs (RRMs)	0	-0.119726	0.089038	0.182589	0.251376	0.440316	0.168719	1.12406
4819	YMR203W	TOM40	protein import into mitochondrial matrix	protein transporter activity	mitochondrion*	Component of the TOM (translocase of outer membrane) complex responsible for recognition and initial import steps for all mitochondrially directed proteins; constitutes the core element of the protein conducting pore	0	0.567334	0.369725	0.358441	-0.296042	-0.156448	0.168602	1.12397
4894	YGR277C	YGR277C	coenzyme A biosynthetic process	pantetheine-phosphate adenylyltransferase activity	cytoplasm*	Homolog to human PPAT	0	0.123806	0.349707	0.499965	0.135038	-0.265623	0.168579	1.12395
858	YOR076C	SKI7	mRNA catabolic process*	protein binding	cytoplasm*	Antiviral adaptor protein that mediates interactions via its N-terminus between the exosome and Ski complex (Ski2p, Ski3p, Ski8p) which operate in the 3'-to-5' mRNA-decay pathway; cytoplasmic protein required for degrading nonstop mRNAs	0	0.19522	0.230594	0.0221869	0.135675	0.256188	0.167973	1.12348
757	YLR379W	YLR379W				Protein required for cell viability	0	-0.0283337	0.291752	0.157456	0.156228	0.262144	0.167849	1.12338
226	YDL133W	YDL133W	biological_process	molecular_function	cellular_component	Hypothetical ORF	0	0.295777	0.312136	0.35064	0.0369841	-0.156794	0.167749	1.1233
2180	YFR010W	UBP6	protein deubiquitination	ubiquitin-specific protease activity	proteasome regulatory particle (sensu Eukaryota)	Ubiquitin-specific protease situated in the base subcomplex of the 26S proteasome, releases free ubiquitin from branched polyubiquitin chains; deletion causes hypersensitivity to cycloheximide and other toxic compounds	0	0.233253	0.0655843	0.163067	0.0151639	0.361197	0.167653	1.12323
5396	YGR253C	PUP2	sporulation (sensu Fungi)*	endopeptidase activity	proteasome core complex, alpha-subunit complex (sensu Eukaryota)	Alpha subunit of the 20S proteasome involved in ubiquitin-dependent catabolism; human homolog is subunit zeta	0	0.413783	0.0322196	0.0273466	0.0127119	0.351668	0.167546	1.12315
767	YBR108W	YBR108W	biological_process	molecular_function	lipid raft	Hypothetical ORF	0	0.0523767	0.244619	0.161395	0.188522	0.190679	0.167518	1.12312
77	YNL312W	RFA2	nucleotide-excision repair*	DNA binding	chromosome, telomeric region*	Subunit of heterotrimeric Replication Factor A (RF-A), which is a highly conserved single-stranded DNA binding protein involved in DNA replication, repair, and recombination	0	0.0860407	0.276961	0.443714	0.101847	-0.073404	0.167032	1.12275
2012	YMR100W	MUB1	regulation of cell budding	molecular_function	cellular_component	Protein of unknown function, deletion causes multi-budding phenotype; has similarity to Aspergillus nidulans samB gene	0	0.454552	-0.121929	0.0198701	0.0831458	0.398616	0.166851	1.12261
5565	YOL106W	YOL106W				Hypothetical ORF	0	0.697306	0.072793	-0.0231693	-0.0866973	0.173416	0.16673	1.12251
4813	YDL217C	TIM22	protein import into mitochondrial inner membrane	protein transporter activity	mitochondrion*	Component of the mitochondrial Tim54p-Tim22p complex involved in insertion of polytopic proteins into the inner membrane	0	0.453921	0.287638	0.258005	-0.0689819	-0.0981392	0.166489	1.12232
925	YPR128C	ANT1	peroxisome organization and biogenesis*	adenine nucleotide transporter activity	cytoplasm*	Peroxisomal adenine nucleotide transporter; involved in beta-oxidation of medium-chain fatty acid; required for peroxisome proliferation	0	0.123233	0.27782	0.167398	0.0479289	0.215462	0.166368	1.12223
[truncated: 4,796 more rows]

## Sheet: ST II
ALL DATASETS (M VALUES)
[truncated: 6,123 more rows]
[truncated: 34 more columns]

## Sheet: ST III
CORE STRESS RESPONSE GENES (M VALUES)
[truncated: 865 more rows]
[truncated: 34 more columns]

## Sheet: ST IV
CHAPERONES AND PROTEIN FOLDING GENES (M VALUES)
[truncated: 96 more rows]
[truncated: 34 more columns]

## Sheet: ST V
UBIQUITIN-PROTEASOME PROTEIN DEGRADATION GENES (M VALUES)
[truncated: 65 more rows]
[truncated: 34 more columns]

## Sheet: ST VI
TRANSLATION GENES (M VALUES)
[truncated: 298 more rows]
[truncated: 34 more columns]

## Sheet: ST VII
MITOCHONDRIA GENES (M VALUES)
[truncated: 808 more rows]
[truncated: 34 more columns]

## Sheet: ST VIII
UPR GENES (M VALUES)
[truncated: 51 more rows]
[truncated: 34 more columns]

## Sheet: ST IX
RESPONSE TO OXIDATIVE STRESS GENES (M VALUES)
[truncated: 59 more rows]
[truncated: 34 more columns]

[truncated: 3 more sheets: ST X, ST XI, ST XII]
